# Supplementary material for: Characteristics of Serum Metabolites and Gut Microbiota in Diabetic Kidney Disease
Source: Front Pharmacol. 2022 Apr 14;13:872988. doi: 10.3389/fphar.2022.872988 (PMC9084235; doi:10.3389/fphar.2022.872988)
Supplement: Supplementary file 2 [file DataSheet14.ZIP]

Archive with 210 entries (200 files):
- sham/Fig 1D-PAS-sham-1/
- sham/Fig 1D-PAS-sham-1/1-1.jpeg
- sham/Fig 1D-PAS-sham-1/1-10.jpeg
- sham/Fig 1D-PAS-sham-1/1-11.jpeg
- sham/Fig 1D-PAS-sham-1/1-12.jpeg
- sham/Fig 1D-PAS-sham-1/1-13.jpeg
- sham/Fig 1D-PAS-sham-1/1-14.jpeg
- sham/Fig 1D-PAS-sham-1/1-15.jpeg
- sham/Fig 1D-PAS-sham-1/1-16.jpeg
- sham/Fig 1D-PAS-sham-1/1-17.jpeg
- sham/Fig 1D-PAS-sham-1/1-18.jpeg
- sham/Fig 1D-PAS-sham-1/1-19.jpeg
- sham/Fig 1D-PAS-sham-1/1-2.jpeg
- sham/Fig 1D-PAS-sham-1/1-20.jpeg
- sham/Fig 1D-PAS-sham-1/1-3.jpeg
- sham/Fig 1D-PAS-sham-1/1-4.jpeg
- sham/Fig 1D-PAS-sham-1/1-5.jpeg
- sham/Fig 1D-PAS-sham-1/1-6.jpeg
- sham/Fig 1D-PAS-sham-1/1-7.jpeg
- sham/Fig 1D-PAS-sham-1/1-8.jpeg
- sham/Fig 1D-PAS-sham-1/1-9.jpeg
- sham/Fig 1D-PAS-sham-10/
- sham/Fig 1D-PAS-sham-10/10-1.jpeg
- sham/Fig 1D-PAS-sham-10/10-10.jpeg
- sham/Fig 1D-PAS-sham-10/10-11.jpeg
- sham/Fig 1D-PAS-sham-10/10-12.jpeg
- sham/Fig 1D-PAS-sham-10/10-13.jpeg
- sham/Fig 1D-PAS-sham-10/10-14.jpeg
- sham/Fig 1D-PAS-sham-10/10-15.jpeg
- sham/Fig 1D-PAS-sham-10/10-16.jpeg
- sham/Fig 1D-PAS-sham-10/10-17.jpeg
- sham/Fig 1D-PAS-sham-10/10-18.jpeg
- sham/Fig 1D-PAS-sham-10/10-19.jpeg
- sham/Fig 1D-PAS-sham-10/10-2.jpeg
- sham/Fig 1D-PAS-sham-10/10-20.jpeg
- sham/Fig 1D-PAS-sham-10/10-3.jpeg
- sham/Fig 1D-PAS-sham-10/10-4.jpeg
- sham/Fig 1D-PAS-sham-10/10-5.jpeg
- sham/Fig 1D-PAS-sham-10/10-6.jpeg
- sham/Fig 1D-PAS-sham-10/10-7.jpeg
- sham/Fig 1D-PAS-sham-10/10-8.jpeg
- sham/Fig 1D-PAS-sham-10/10-9.jpeg
- sham/Fig 1D-PAS-sham-2/
- sham/Fig 1D-PAS-sham-2/2-1.jpeg
- sham/Fig 1D-PAS-sham-2/2-10.jpeg
- sham/Fig 1D-PAS-sham-2/2-11.jpeg
- sham/Fig 1D-PAS-sham-2/2-12.jpeg
- sham/Fig 1D-PAS-sham-2/2-13.jpeg
- sham/Fig 1D-PAS-sham-2/2-14.jpeg
- sham/Fig 1D-PAS-sham-2/2-15.jpeg
- sham/Fig 1D-PAS-sham-2/2-16.jpeg
- sham/Fig 1D-PAS-sham-2/2-17.jpeg
- sham/Fig 1D-PAS-sham-2/2-18.jpeg
- sham/Fig 1D-PAS-sham-2/2-19.jpeg
- sham/Fig 1D-PAS-sham-2/2-2.jpeg
- sham/Fig 1D-PAS-sham-2/2-20.jpeg
- sham/Fig 1D-PAS-sham-2/2-3.jpeg
- sham/Fig 1D-PAS-sham-2/2-4.jpeg
- sham/Fig 1D-PAS-sham-2/2-5.jpeg
- sham/Fig 1D-PAS-sham-2/2-6.jpeg
- sham/Fig 1D-PAS-sham-2/2-7.jpeg
- sham/Fig 1D-PAS-sham-2/2-8.jpeg
- sham/Fig 1D-PAS-sham-2/2-9.jpeg
- sham/Fig 1D-PAS-sham-3/
- sham/Fig 1D-PAS-sham-3/3-1.jpeg
- sham/Fig 1D-PAS-sham-3/3-10.jpeg
- sham/Fig 1D-PAS-sham-3/3-11.jpeg
- sham/Fig 1D-PAS-sham-3/3-12.jpeg
- sham/Fig 1D-PAS-sham-3/3-13.jpeg
- sham/Fig 1D-PAS-sham-3/3-14.jpeg
- sham/Fig 1D-PAS-sham-3/3-15.jpeg
- sham/Fig 1D-PAS-sham-3/3-16.jpeg
- sham/Fig 1D-PAS-sham-3/3-17.jpeg
- sham/Fig 1D-PAS-sham-3/3-18.jpeg
- sham/Fig 1D-PAS-sham-3/3-19.jpeg
- sham/Fig 1D-PAS-sham-3/3-2.jpeg
- sham/Fig 1D-PAS-sham-3/3-20.jpeg
- sham/Fig 1D-PAS-sham-3/3-3.jpeg
- sham/Fig 1D-PAS-sham-3/3-4.jpeg
- sham/Fig 1D-PAS-sham-3/3-5.jpeg
- sham/Fig 1D-PAS-sham-3/3-6.jpeg
- sham/Fig 1D-PAS-sham-3/3-7.jpeg
- sham/Fig 1D-PAS-sham-3/3-8.jpeg
- sham/Fig 1D-PAS-sham-3/3-9.jpeg
- sham/Fig 1D-PAS-sham-4/
- sham/Fig 1D-PAS-sham-4/4-1.jpeg
- sham/Fig 1D-PAS-sham-4/4-10.jpeg
- sham/Fig 1D-PAS-sham-4/4-11.jpeg
- sham/Fig 1D-PAS-sham-4/4-12.jpeg
- sham/Fig 1D-PAS-sham-4/4-13.jpeg
- sham/Fig 1D-PAS-sham-4/4-14.jpeg
- sham/Fig 1D-PAS-sham-4/4-15.jpeg
- sham/Fig 1D-PAS-sham-4/4-16.jpeg
- sham/Fig 1D-PAS-sham-4/4-17.jpeg
- sham/Fig 1D-PAS-sham-4/4-18.jpeg
- sham/Fig 1D-PAS-sham-4/4-19.jpeg
- sham/Fig 1D-PAS-sham-4/4-2.jpeg
- sham/Fig 1D-PAS-sham-4/4-20.jpeg
- sham/Fig 1D-PAS-sham-4/4-3.jpeg
- sham/Fig 1D-PAS-sham-4/4-4.jpeg
- sham/Fig 1D-PAS-sham-4/4-5.jpeg
- sham/Fig 1D-PAS-sham-4/4-6.jpeg
- sham/Fig 1D-PAS-sham-4/4-7.jpeg
- sham/Fig 1D-PAS-sham-4/4-8.jpeg
- sham/Fig 1D-PAS-sham-4/4-9.jpeg
- sham/Fig 1D-PAS-sham-5/
- sham/Fig 1D-PAS-sham-5/5-1.jpeg
- sham/Fig 1D-PAS-sham-5/5-10.jpeg
- sham/Fig 1D-PAS-sham-5/5-11.jpeg
- sham/Fig 1D-PAS-sham-5/5-12.jpeg
- sham/Fig 1D-PAS-sham-5/5-13.jpeg
- sham/Fig 1D-PAS-sham-5/5-14.jpeg
- sham/Fig 1D-PAS-sham-5/5-15.jpeg
- sham/Fig 1D-PAS-sham-5/5-16.jpeg
- sham/Fig 1D-PAS-sham-5/5-17.jpeg
- sham/Fig 1D-PAS-sham-5/5-18.jpeg
- sham/Fig 1D-PAS-sham-5/5-19.jpeg
- sham/Fig 1D-PAS-sham-5/5-2.jpeg
- sham/Fig 1D-PAS-sham-5/5-20.jpeg
- sham/Fig 1D-PAS-sham-5/5-3.jpeg
- sham/Fig 1D-PAS-sham-5/5-4.jpeg
- sham/Fig 1D-PAS-sham-5/5-5.jpeg
- sham/Fig 1D-PAS-sham-5/5-6.jpeg
- sham/Fig 1D-PAS-sham-5/5-7.jpeg
- sham/Fig 1D-PAS-sham-5/5-8.jpeg
- sham/Fig 1D-PAS-sham-5/5-9.jpeg
- sham/Fig 1D-PAS-sham-6/
- sham/Fig 1D-PAS-sham-6/6-1.jpeg
- sham/Fig 1D-PAS-sham-6/6-10.jpeg
- sham/Fig 1D-PAS-sham-6/6-11.jpeg
- sham/Fig 1D-PAS-sham-6/6-12.jpeg
- sham/Fig 1D-PAS-sham-6/6-13.jpeg
- sham/Fig 1D-PAS-sham-6/6-14.jpeg
- sham/Fig 1D-PAS-sham-6/6-15.jpeg
- sham/Fig 1D-PAS-sham-6/6-16.jpeg
- sham/Fig 1D-PAS-sham-6/6-17.jpeg
- sham/Fig 1D-PAS-sham-6/6-18.jpeg
- sham/Fig 1D-PAS-sham-6/6-19.jpeg
- sham/Fig 1D-PAS-sham-6/6-2.jpeg
- sham/Fig 1D-PAS-sham-6/6-20.jpeg
- sham/Fig 1D-PAS-sham-6/6-3.jpeg
- sham/Fig 1D-PAS-sham-6/6-4.jpeg
- sham/Fig 1D-PAS-sham-6/6-5.jpeg
- sham/Fig 1D-PAS-sham-6/6-6.jpeg
- sham/Fig 1D-PAS-sham-6/6-7.jpeg
- sham/Fig 1D-PAS-sham-6/6-8.jpeg
- sham/Fig 1D-PAS-sham-6/6-9.jpeg
- sham/Fig 1D-PAS-sham-7/
- sham/Fig 1D-PAS-sham-7/7-1.jpeg
- sham/Fig 1D-PAS-sham-7/7-10.jpeg
- sham/Fig 1D-PAS-sham-7/7-11.jpeg
- sham/Fig 1D-PAS-sham-7/7-12.jpeg
- sham/Fig 1D-PAS-sham-7/7-13.jpeg
- sham/Fig 1D-PAS-sham-7/7-14.jpeg
- sham/Fig 1D-PAS-sham-7/7-15.jpeg
- sham/Fig 1D-PAS-sham-7/7-16.jpeg
- sham/Fig 1D-PAS-sham-7/7-17.jpeg
- sham/Fig 1D-PAS-sham-7/7-18.jpeg
- sham/Fig 1D-PAS-sham-7/7-19.jpeg
- sham/Fig 1D-PAS-sham-7/7-2.jpeg
- sham/Fig 1D-PAS-sham-7/7-20.jpeg
- sham/Fig 1D-PAS-sham-7/7-3.jpeg
- sham/Fig 1D-PAS-sham-7/7-4.jpeg
- sham/Fig 1D-PAS-sham-7/7-5.jpeg
- sham/Fig 1D-PAS-sham-7/7-6.jpeg
- sham/Fig 1D-PAS-sham-7/7-7.jpeg
- sham/Fig 1D-PAS-sham-7/7-8.jpeg
- sham/Fig 1D-PAS-sham-7/7-9.jpeg
- sham/Fig 1D-PAS-sham-8/
- sham/Fig 1D-PAS-sham-8/8-1.jpeg
- sham/Fig 1D-PAS-sham-8/8-10.jpeg
- sham/Fig 1D-PAS-sham-8/8-11.jpeg
- sham/Fig 1D-PAS-sham-8/8-12.jpeg
- sham/Fig 1D-PAS-sham-8/8-13.jpeg
- sham/Fig 1D-PAS-sham-8/8-14.jpeg
- sham/Fig 1D-PAS-sham-8/8-15.jpeg
- sham/Fig 1D-PAS-sham-8/8-16.jpeg
- sham/Fig 1D-PAS-sham-8/8-17.jpeg
- sham/Fig 1D-PAS-sham-8/8-18.jpeg
- sham/Fig 1D-PAS-sham-8/8-19.jpeg
- sham/Fig 1D-PAS-sham-8/8-2.jpeg
- sham/Fig 1D-PAS-sham-8/8-20.jpeg
- sham/Fig 1D-PAS-sham-8/8-3.jpeg
- sham/Fig 1D-PAS-sham-8/8-4.jpeg
- sham/Fig 1D-PAS-sham-8/8-5.jpeg
- sham/Fig 1D-PAS-sham-8/8-6.jpeg
- sham/Fig 1D-PAS-sham-8/8-7.jpeg
- sham/Fig 1D-PAS-sham-8/8-8.jpeg
- sham/Fig 1D-PAS-sham-8/8-9.jpeg
- sham/Fig 1D-PAS-sham-9/
- sham/Fig 1D-PAS-sham-9/9-1.jpeg
- sham/Fig 1D-PAS-sham-9/9-10.jpeg
- sham/Fig 1D-PAS-sham-9/9-11.jpeg
- sham/Fig 1D-PAS-sham-9/9-12.jpeg
- sham/Fig 1D-PAS-sham-9/9-13.jpeg
- sham/Fig 1D-PAS-sham-9/9-14.jpeg
- sham/Fig 1D-PAS-sham-9/9-15.jpeg
- sham/Fig 1D-PAS-sham-9/9-16.jpeg
- sham/Fig 1D-PAS-sham-9/9-17.jpeg
- sham/Fig 1D-PAS-sham-9/9-18.jpeg
- sham/Fig 1D-PAS-sham-9/9-19.jpeg
- sham/Fig 1D-PAS-sham-9/9-2.jpeg
- sham/Fig 1D-PAS-sham-9/9-20.jpeg
- sham/Fig 1D-PAS-sham-9/9-3.jpeg
- sham/Fig 1D-PAS-sham-9/9-4.jpeg
- sham/Fig 1D-PAS-sham-9/9-5.jpeg
- sham/Fig 1D-PAS-sham-9/9-6.jpeg
- sham/Fig 1D-PAS-sham-9/9-7.jpeg
- sham/Fig 1D-PAS-sham-9/9-8.jpeg
- sham/Fig 1D-PAS-sham-9/9-9.jpeg
