# Supplementary material for: Characteristics of Serum Metabolites and Gut Microbiota in Diabetic Kidney Disease
Source: Front Pharmacol. 2022 Apr 14;13:872988. doi: 10.3389/fphar.2022.872988 (PMC9084235; doi:10.3389/fphar.2022.872988)
Supplement: Supplementary file 3 [file DataSheet11.ZIP]

Archive with 49 entries (49 files):
- Fig 1D-masson-TSF-57(2)/57-10.jpeg
- Fig 1D-masson-TSF-57(2)/57-5.jpeg
- Fig 1D-masson-TSF-57(2)/57-6.jpeg
- Fig 1D-masson-TSF-57(2)/57-7.jpeg
- Fig 1D-masson-TSF-57(2)/57-8.jpeg
- Fig 1D-masson-TSF-57(2)/57-9.jpeg
- Fig 1D-masson-TSF-58/58-1.jpeg
- Fig 1D-masson-TSF-58/58-10.jpeg
- Fig 1D-masson-TSF-58/58-2.jpeg
- Fig 1D-masson-TSF-58/58-3.jpeg
- Fig 1D-masson-TSF-58/58-4.jpeg
- Fig 1D-masson-TSF-58/58-5.jpeg
- Fig 1D-masson-TSF-58/58-6.jpeg
- Fig 1D-masson-TSF-58/58-7.jpeg
- Fig 1D-masson-TSF-58/58-8.jpeg
- Fig 1D-masson-TSF-58/58-9.jpeg
- Fig 1D-masson-TSF-59/59-1.jpeg
- Fig 1D-masson-TSF-59/59-10.jpeg
- Fig 1D-masson-TSF-59/59-2.jpeg
- Fig 1D-masson-TSF-59/59-3.jpeg
- Fig 1D-masson-TSF-59/59-4.jpeg
- Fig 1D-masson-TSF-59/59-5.jpeg
- Fig 1D-masson-TSF-59/59-6.jpeg
- Fig 1D-masson-TSF-59/59-7.jpeg
- Fig 1D-masson-TSF-59/59-8.jpeg
- Fig 1D-masson-TSF-59/59-9.jpeg
- Fig 1D-masson-TSF-60/60-1.jpeg
- Fig 1D-masson-TSF-60/60-10.jpeg
- Fig 1D-masson-TSF-60/60-2.jpeg
- Fig 1D-masson-TSF-60/60-3.jpeg
- Fig 1D-masson-TSF-60/60-4.jpeg
- Fig 1D-masson-TSF-60/60-5.jpeg
- Fig 1D-masson-TSF-60/60-6.jpeg
- Fig 1D-masson-TSF-60/60-7.jpeg
- Fig 1D-masson-TSF-60/60-8.jpeg
- Fig 1D-masson-TSF-60/60-9.jpeg
- Fig 1D-masson-TSF-61/61-1.jpeg
- Fig 1D-masson-TSF-61/61-10.jpeg
- Fig 1D-masson-TSF-61/61-2.jpeg
- Fig 1D-masson-TSF-61/61-3.jpeg
- Fig 1D-masson-TSF-61/61-4.jpeg
- Fig 1D-masson-TSF-61/61-5.jpeg
- Fig 1D-masson-TSF-61/61-6.jpeg
- Fig 1D-masson-TSF-61/61-7.jpeg
- Fig 1D-masson-TSF-61/61-8.jpeg
- Fig 1D-masson-TSF-61/61-9.jpeg
- Fig 1D-masson-TSF-62(1)/62-1.jpeg
- Fig 1D-masson-TSF-62(1)/62-2.jpeg
- Fig 1D-masson-TSF-62(1)/62-3.jpeg
