# Supplementary material for: Characteristics of Serum Metabolites and Gut Microbiota in Diabetic Kidney Disease
Source: Front Pharmacol. 2022 Apr 14;13:872988. doi: 10.3389/fphar.2022.872988 (PMC9084235; doi:10.3389/fphar.2022.872988)
Supplement: Supplementary file 4 [file DataSheet8.ZIP]

Archive with 45 entries (45 files):
- Fig 1D-masson-DKD-24/24-1.jpeg
- Fig 1D-masson-DKD-24/24-10.jpeg
- Fig 1D-masson-DKD-24/24-2.jpeg
- Fig 1D-masson-DKD-24/24-3.jpeg
- Fig 1D-masson-DKD-24/24-4.jpeg
- Fig 1D-masson-DKD-24/24-5.jpeg
- Fig 1D-masson-DKD-24/24-6.jpeg
- Fig 1D-masson-DKD-24/24-7.jpeg
- Fig 1D-masson-DKD-24/24-8.jpeg
- Fig 1D-masson-DKD-24/24-9.jpeg
- Fig 1D-masson-DKD-25/25-1.jpeg
- Fig 1D-masson-DKD-25/25-10.jpeg
- Fig 1D-masson-DKD-25/25-2.jpeg
- Fig 1D-masson-DKD-25/25-3.jpeg
- Fig 1D-masson-DKD-25/25-4.jpeg
- Fig 1D-masson-DKD-25/25-5.jpeg
- Fig 1D-masson-DKD-25/25-6.jpeg
- Fig 1D-masson-DKD-25/25-7.jpeg
- Fig 1D-masson-DKD-25/25-8.jpeg
- Fig 1D-masson-DKD-25/25-9.jpeg
- Fig 1D-masson-TSF-53/53-1.jpeg
- Fig 1D-masson-TSF-53/53-10.jpeg
- Fig 1D-masson-TSF-53/53-2.jpeg
- Fig 1D-masson-TSF-53/53-3.jpeg
- Fig 1D-masson-TSF-53/53-4.jpeg
- Fig 1D-masson-TSF-53/53-5.jpeg
- Fig 1D-masson-TSF-53/53-6.jpeg
- Fig 1D-masson-TSF-53/53-7.jpeg
- Fig 1D-masson-TSF-53/53-8.jpeg
- Fig 1D-masson-TSF-53/53-9.jpeg
- Fig 1D-masson-TSF-56/56-1.jpeg
- Fig 1D-masson-TSF-56/56-10.jpeg
- Fig 1D-masson-TSF-56/56-10-1.png
- Fig 1D-masson-TSF-56/56-2.jpeg
- Fig 1D-masson-TSF-56/56-3.jpeg
- Fig 1D-masson-TSF-56/56-4.jpeg
- Fig 1D-masson-TSF-56/56-5.jpeg
- Fig 1D-masson-TSF-56/56-6.jpeg
- Fig 1D-masson-TSF-56/56-7.jpeg
- Fig 1D-masson-TSF-56/56-8.jpeg
- Fig 1D-masson-TSF-56/56-9.jpeg
- Fig 1D-masson-TSF-57(1)/57-1.jpeg
- Fig 1D-masson-TSF-57(1)/57-2.jpeg
- Fig 1D-masson-TSF-57(1)/57-3.jpeg
- Fig 1D-masson-TSF-57(1)/57-4.jpeg
