# Supplementary material for: Characteristics of Serum Metabolites and Gut Microbiota in Diabetic Kidney Disease
Source: Front Pharmacol. 2022 Apr 14;13:872988. doi: 10.3389/fphar.2022.872988 (PMC9084235; doi:10.3389/fphar.2022.872988)
Supplement: Supplementary file 5 [file DataSheet9.ZIP]

Archive with 48 entries (48 files):
- Fig 1D-masson-sham-5(2)/5-10.jpeg
- Fig 1D-masson-sham-5(2)/5-2.jpeg
- Fig 1D-masson-sham-5(2)/5-3.jpeg
- Fig 1D-masson-sham-5(2)/5-4.jpeg
- Fig 1D-masson-sham-5(2)/5-5.jpeg
- Fig 1D-masson-sham-5(2)/5-6.jpeg
- Fig 1D-masson-sham-5(2)/5-7.jpeg
- Fig 1D-masson-sham-5(2)/5-8.jpeg
- Fig 1D-masson-sham-5(2)/5-9.jpeg
- Fig 1D-masson-sham-6/6-1.jpeg
- Fig 1D-masson-sham-6/6-10.jpeg
- Fig 1D-masson-sham-6/6-2.jpeg
- Fig 1D-masson-sham-6/6-3.jpeg
- Fig 1D-masson-sham-6/6-4.jpeg
- Fig 1D-masson-sham-6/6-5.jpeg
- Fig 1D-masson-sham-6/6-6.jpeg
- Fig 1D-masson-sham-6/6-7.jpeg
- Fig 1D-masson-sham-6/6-8.jpeg
- Fig 1D-masson-sham-6/6-9.jpeg
- Fig 1D-masson-sham-7/7-1.jpeg
- Fig 1D-masson-sham-7/7-10.jpeg
- Fig 1D-masson-sham-7/7-2.jpeg
- Fig 1D-masson-sham-7/7-3.jpeg
- Fig 1D-masson-sham-7/7-4.jpeg
- Fig 1D-masson-sham-7/7-5.jpeg
- Fig 1D-masson-sham-7/7-6.jpeg
- Fig 1D-masson-sham-7/7-7.jpeg
- Fig 1D-masson-sham-7/7-8.jpeg
- Fig 1D-masson-sham-7/7-9.jpeg
- Fig 1D-masson-sham-8/8-1.jpeg
- Fig 1D-masson-sham-8/8-10.jpeg
- Fig 1D-masson-sham-8/8-10-1.png
- Fig 1D-masson-sham-8/8-2.jpeg
- Fig 1D-masson-sham-8/8-3.jpeg
- Fig 1D-masson-sham-8/8-4.jpeg
- Fig 1D-masson-sham-8/8-5.jpeg
- Fig 1D-masson-sham-8/8-6.jpeg
- Fig 1D-masson-sham-8/8-7.jpeg
- Fig 1D-masson-sham-8/8-8.jpeg
- Fig 1D-masson-sham-8/8-9.jpeg
- Fig 1D-masson-sham-9(1)/9-1.jpeg
- Fig 1D-masson-sham-9(1)/9-2.jpeg
- Fig 1D-masson-sham-9(1)/9-3.jpeg
- Fig 1D-masson-sham-9(1)/9-4.jpeg
- Fig 1D-masson-sham-9(1)/9-5.jpeg
- Fig 1D-masson-sham-9(1)/9-6.jpeg
- Fig 1D-masson-sham-9(1)/9-7.jpeg
- Fig 1D-masson-sham-9(1)/9-8.jpeg
