# Supplementary material for: Characteristics of Serum Metabolites and Gut Microbiota in Diabetic Kidney Disease
Source: Front Pharmacol. 2022 Apr 14;13:872988. doi: 10.3389/fphar.2022.872988 (PMC9084235; doi:10.3389/fphar.2022.872988)
Supplement: Supplementary file 6 [file DataSheet4.ZIP]

Archive with 59 entries (59 files):
- Fid 1D-HE-sham-6(2)/6-10.jpeg
- Fid 1D-HE-sham-6(2)/6-6.jpeg
- Fid 1D-HE-sham-6(2)/6-7.jpeg
- Fid 1D-HE-sham-6(2)/6-8.jpeg
- Fid 1D-HE-sham-6(2)/6-9.jpeg
- Fig 1D-HE-DKD-14/14-1.jpeg
- Fig 1D-HE-DKD-14/14-10.jpeg
- Fig 1D-HE-DKD-14/14-2.jpeg
- Fig 1D-HE-DKD-14/14-3.jpeg
- Fig 1D-HE-DKD-14/14-4.jpeg
- Fig 1D-HE-DKD-14/14-5.jpeg
- Fig 1D-HE-DKD-14/14-6.jpeg
- Fig 1D-HE-DKD-14/14-7.jpeg
- Fig 1D-HE-DKD-14/14-8.jpeg
- Fig 1D-HE-DKD-14/14-9.jpeg
- Fig 1D-HE-DKD-15(1)/15-1.jpeg
- Fig 1D-HE-DKD-15(1)/15-2.jpeg
- Fig 1D-HE-DKD-15(1)/15-3.jpeg
- Fig 1D-HE-DKD-15(1)/15-4.jpeg
- Fig 1D-HE-sham-10/10-1.jpeg
- Fig 1D-HE-sham-10/10-10.jpeg
- Fig 1D-HE-sham-10/10-2.jpeg
- Fig 1D-HE-sham-10/10-3.jpeg
- Fig 1D-HE-sham-10/10-4.jpeg
- Fig 1D-HE-sham-10/10-5.jpeg
- Fig 1D-HE-sham-10/10-6.jpeg
- Fig 1D-HE-sham-10/10-7.jpeg
- Fig 1D-HE-sham-10/10-8.jpeg
- Fig 1D-HE-sham-10/10-9.jpeg
- Fig 1D-HE-sham-7/7-1.jpeg
- Fig 1D-HE-sham-7/7-10.jpeg
- Fig 1D-HE-sham-7/7-2.jpeg
- Fig 1D-HE-sham-7/7-3.jpeg
- Fig 1D-HE-sham-7/7-4.jpeg
- Fig 1D-HE-sham-7/7-5.jpeg
- Fig 1D-HE-sham-7/7-6.jpeg
- Fig 1D-HE-sham-7/7-7.jpeg
- Fig 1D-HE-sham-7/7-8.jpeg
- Fig 1D-HE-sham-7/7-9.jpeg
- Fig 1D-HE-sham-8/8-1.jpeg
- Fig 1D-HE-sham-8/8-10.jpeg
- Fig 1D-HE-sham-8/8-2.jpeg
- Fig 1D-HE-sham-8/8-3.jpeg
- Fig 1D-HE-sham-8/8-4.jpeg
- Fig 1D-HE-sham-8/8-5.jpeg
- Fig 1D-HE-sham-8/8-6.jpeg
- Fig 1D-HE-sham-8/8-7.jpeg
- Fig 1D-HE-sham-8/8-8.jpeg
- Fig 1D-HE-sham-8/8-9.jpeg
- Fig 1D-HE-sham-9/9-1.jpeg
- Fig 1D-HE-sham-9/9-10.jpeg
- Fig 1D-HE-sham-9/9-2.jpeg
- Fig 1D-HE-sham-9/9-3.jpeg
- Fig 1D-HE-sham-9/9-4.jpeg
- Fig 1D-HE-sham-9/9-5.jpeg
- Fig 1D-HE-sham-9/9-6.jpeg
- Fig 1D-HE-sham-9/9-7.jpeg
- Fig 1D-HE-sham-9/9-8.jpeg
- Fig 1D-HE-sham-9/9-9.jpeg
