# Supplementary material for: Characteristics of Serum Metabolites and Gut Microbiota in Diabetic Kidney Disease
Source: Front Pharmacol. 2022 Apr 14;13:872988. doi: 10.3389/fphar.2022.872988 (PMC9084235; doi:10.3389/fphar.2022.872988)
Supplement: Supplementary file 7 [file DataSheet13.ZIP]

Archive with 210 entries (200 files):
- DKD/Fig 1D-PAS-DKD-14/
- DKD/Fig 1D-PAS-DKD-14/14-1.jpeg
- DKD/Fig 1D-PAS-DKD-14/14-10.jpeg
- DKD/Fig 1D-PAS-DKD-14/14-11.jpeg
- DKD/Fig 1D-PAS-DKD-14/14-12.jpeg
- DKD/Fig 1D-PAS-DKD-14/14-13.jpeg
- DKD/Fig 1D-PAS-DKD-14/14-14.jpeg
- DKD/Fig 1D-PAS-DKD-14/14-15.jpeg
- DKD/Fig 1D-PAS-DKD-14/14-16.jpeg
- DKD/Fig 1D-PAS-DKD-14/14-17.jpeg
- DKD/Fig 1D-PAS-DKD-14/14-18.jpeg
- DKD/Fig 1D-PAS-DKD-14/14-19.jpeg
- DKD/Fig 1D-PAS-DKD-14/14-2.jpeg
- DKD/Fig 1D-PAS-DKD-14/14-20.jpeg
- DKD/Fig 1D-PAS-DKD-14/14-3.jpeg
- DKD/Fig 1D-PAS-DKD-14/14-4.jpeg
- DKD/Fig 1D-PAS-DKD-14/14-5.jpeg
- DKD/Fig 1D-PAS-DKD-14/14-6.jpeg
- DKD/Fig 1D-PAS-DKD-14/14-7.jpeg
- DKD/Fig 1D-PAS-DKD-14/14-8.jpeg
- DKD/Fig 1D-PAS-DKD-14/14-9.jpeg
- DKD/Fig 1D-PAS-DKD-15/
- DKD/Fig 1D-PAS-DKD-15/15-1.jpeg
- DKD/Fig 1D-PAS-DKD-15/15-10.jpeg
- DKD/Fig 1D-PAS-DKD-15/15-11.jpeg
- DKD/Fig 1D-PAS-DKD-15/15-12.jpeg
- DKD/Fig 1D-PAS-DKD-15/15-13.jpeg
- DKD/Fig 1D-PAS-DKD-15/15-14.jpeg
- DKD/Fig 1D-PAS-DKD-15/15-15.jpeg
- DKD/Fig 1D-PAS-DKD-15/15-16.jpeg
- DKD/Fig 1D-PAS-DKD-15/15-17.jpeg
- DKD/Fig 1D-PAS-DKD-15/15-18.jpeg
- DKD/Fig 1D-PAS-DKD-15/15-19.jpeg
- DKD/Fig 1D-PAS-DKD-15/15-2.jpeg
- DKD/Fig 1D-PAS-DKD-15/15-20.jpeg
- DKD/Fig 1D-PAS-DKD-15/15-3.jpeg
- DKD/Fig 1D-PAS-DKD-15/15-4.jpeg
- DKD/Fig 1D-PAS-DKD-15/15-5.jpeg
- DKD/Fig 1D-PAS-DKD-15/15-6.jpeg
- DKD/Fig 1D-PAS-DKD-15/15-7.jpeg
- DKD/Fig 1D-PAS-DKD-15/15-8.jpeg
- DKD/Fig 1D-PAS-DKD-15/15-9.jpeg
- DKD/Fig 1D-PAS-DKD-17/
- DKD/Fig 1D-PAS-DKD-17/17-1.jpeg
- DKD/Fig 1D-PAS-DKD-17/17-10.jpeg
- DKD/Fig 1D-PAS-DKD-17/17-11.jpeg
- DKD/Fig 1D-PAS-DKD-17/17-12.jpeg
- DKD/Fig 1D-PAS-DKD-17/17-13.jpeg
- DKD/Fig 1D-PAS-DKD-17/17-14.jpeg
- DKD/Fig 1D-PAS-DKD-17/17-15.jpeg
- DKD/Fig 1D-PAS-DKD-17/17-16.jpeg
- DKD/Fig 1D-PAS-DKD-17/17-17.jpeg
- DKD/Fig 1D-PAS-DKD-17/17-18.jpeg
- DKD/Fig 1D-PAS-DKD-17/17-19.jpeg
- DKD/Fig 1D-PAS-DKD-17/17-2.jpeg
- DKD/Fig 1D-PAS-DKD-17/17-20.jpeg
- DKD/Fig 1D-PAS-DKD-17/17-3.jpeg
- DKD/Fig 1D-PAS-DKD-17/17-4.jpeg
- DKD/Fig 1D-PAS-DKD-17/17-5.jpeg
- DKD/Fig 1D-PAS-DKD-17/17-6.jpeg
- DKD/Fig 1D-PAS-DKD-17/17-7.jpeg
- DKD/Fig 1D-PAS-DKD-17/17-8.jpeg
- DKD/Fig 1D-PAS-DKD-17/17-9.jpeg
- DKD/Fig 1D-PAS-DKD-18/
- DKD/Fig 1D-PAS-DKD-18/18-1.jpeg
- DKD/Fig 1D-PAS-DKD-18/18-10.jpeg
- DKD/Fig 1D-PAS-DKD-18/18-11.jpeg
- DKD/Fig 1D-PAS-DKD-18/18-12.jpeg
- DKD/Fig 1D-PAS-DKD-18/18-13.jpeg
- DKD/Fig 1D-PAS-DKD-18/18-14.jpeg
- DKD/Fig 1D-PAS-DKD-18/18-15.jpeg
- DKD/Fig 1D-PAS-DKD-18/18-16.jpeg
- DKD/Fig 1D-PAS-DKD-18/18-17.jpeg
- DKD/Fig 1D-PAS-DKD-18/18-18.jpeg
- DKD/Fig 1D-PAS-DKD-18/18-19.jpeg
- DKD/Fig 1D-PAS-DKD-18/18-2.jpeg
- DKD/Fig 1D-PAS-DKD-18/18-20.jpeg
- DKD/Fig 1D-PAS-DKD-18/18-3.jpeg
- DKD/Fig 1D-PAS-DKD-18/18-4.jpeg
- DKD/Fig 1D-PAS-DKD-18/18-5.jpeg
- DKD/Fig 1D-PAS-DKD-18/18-6.jpeg
- DKD/Fig 1D-PAS-DKD-18/18-7.jpeg
- DKD/Fig 1D-PAS-DKD-18/18-8.jpeg
- DKD/Fig 1D-PAS-DKD-18/18-9.jpeg
- DKD/Fig 1D-PAS-DKD-20/
- DKD/Fig 1D-PAS-DKD-20/20-1.jpeg
- DKD/Fig 1D-PAS-DKD-20/20-10.jpeg
- DKD/Fig 1D-PAS-DKD-20/20-11.jpeg
- DKD/Fig 1D-PAS-DKD-20/20-12.jpeg
- DKD/Fig 1D-PAS-DKD-20/20-13.jpeg
- DKD/Fig 1D-PAS-DKD-20/20-14.jpeg
- DKD/Fig 1D-PAS-DKD-20/20-15.jpeg
- DKD/Fig 1D-PAS-DKD-20/20-16.jpeg
- DKD/Fig 1D-PAS-DKD-20/20-17.jpeg
- DKD/Fig 1D-PAS-DKD-20/20-18.jpeg
- DKD/Fig 1D-PAS-DKD-20/20-19.jpeg
- DKD/Fig 1D-PAS-DKD-20/20-2.jpeg
- DKD/Fig 1D-PAS-DKD-20/20-20.jpeg
- DKD/Fig 1D-PAS-DKD-20/20-3.jpeg
- DKD/Fig 1D-PAS-DKD-20/20-4.jpeg
- DKD/Fig 1D-PAS-DKD-20/20-5.jpeg
- DKD/Fig 1D-PAS-DKD-20/20-6.jpeg
- DKD/Fig 1D-PAS-DKD-20/20-7.jpeg
- DKD/Fig 1D-PAS-DKD-20/20-8.jpeg
- DKD/Fig 1D-PAS-DKD-20/20-9.jpeg
- DKD/Fig 1D-PAS-DKD-21/
- DKD/Fig 1D-PAS-DKD-21/21-1.jpeg
- DKD/Fig 1D-PAS-DKD-21/21-10.jpeg
- DKD/Fig 1D-PAS-DKD-21/21-11.jpeg
- DKD/Fig 1D-PAS-DKD-21/21-12.jpeg
- DKD/Fig 1D-PAS-DKD-21/21-13.jpeg
- DKD/Fig 1D-PAS-DKD-21/21-14.jpeg
- DKD/Fig 1D-PAS-DKD-21/21-15.jpeg
- DKD/Fig 1D-PAS-DKD-21/21-16.jpeg
- DKD/Fig 1D-PAS-DKD-21/21-17.jpeg
- DKD/Fig 1D-PAS-DKD-21/21-18.jpeg
- DKD/Fig 1D-PAS-DKD-21/21-19.jpeg
- DKD/Fig 1D-PAS-DKD-21/21-2.jpeg
- DKD/Fig 1D-PAS-DKD-21/21-20.jpeg
- DKD/Fig 1D-PAS-DKD-21/21-3.jpeg
- DKD/Fig 1D-PAS-DKD-21/21-4.jpeg
- DKD/Fig 1D-PAS-DKD-21/21-5.jpeg
- DKD/Fig 1D-PAS-DKD-21/21-6.jpeg
- DKD/Fig 1D-PAS-DKD-21/21-7.jpeg
- DKD/Fig 1D-PAS-DKD-21/21-8.jpeg
- DKD/Fig 1D-PAS-DKD-21/21-9.jpeg
- DKD/Fig 1D-PAS-DKD-22/
- DKD/Fig 1D-PAS-DKD-22/22-1.jpeg
- DKD/Fig 1D-PAS-DKD-22/22-10.jpeg
- DKD/Fig 1D-PAS-DKD-22/22-11.jpeg
- DKD/Fig 1D-PAS-DKD-22/22-12.jpeg
- DKD/Fig 1D-PAS-DKD-22/22-13.jpeg
- DKD/Fig 1D-PAS-DKD-22/22-14.jpeg
- DKD/Fig 1D-PAS-DKD-22/22-15.jpeg
- DKD/Fig 1D-PAS-DKD-22/22-16.jpeg
- DKD/Fig 1D-PAS-DKD-22/22-17.jpeg
- DKD/Fig 1D-PAS-DKD-22/22-18.jpeg
- DKD/Fig 1D-PAS-DKD-22/22-19.jpeg
- DKD/Fig 1D-PAS-DKD-22/22-2.jpeg
- DKD/Fig 1D-PAS-DKD-22/22-20.jpeg
- DKD/Fig 1D-PAS-DKD-22/22-3.jpeg
- DKD/Fig 1D-PAS-DKD-22/22-4.jpeg
- DKD/Fig 1D-PAS-DKD-22/22-5.jpeg
- DKD/Fig 1D-PAS-DKD-22/22-6.jpeg
- DKD/Fig 1D-PAS-DKD-22/22-7.jpeg
- DKD/Fig 1D-PAS-DKD-22/22-8.jpeg
- DKD/Fig 1D-PAS-DKD-22/22-9.jpeg
- DKD/Fig 1D-PAS-DKD-23/
- DKD/Fig 1D-PAS-DKD-23/23-1.jpeg
- DKD/Fig 1D-PAS-DKD-23/23-10.jpeg
- DKD/Fig 1D-PAS-DKD-23/23-11.jpeg
- DKD/Fig 1D-PAS-DKD-23/23-12.jpeg
- DKD/Fig 1D-PAS-DKD-23/23-13.jpeg
- DKD/Fig 1D-PAS-DKD-23/23-14.jpeg
- DKD/Fig 1D-PAS-DKD-23/23-15.jpeg
- DKD/Fig 1D-PAS-DKD-23/23-16.jpeg
- DKD/Fig 1D-PAS-DKD-23/23-17.jpeg
- DKD/Fig 1D-PAS-DKD-23/23-18.jpeg
- DKD/Fig 1D-PAS-DKD-23/23-19.jpeg
- DKD/Fig 1D-PAS-DKD-23/23-2.jpeg
- DKD/Fig 1D-PAS-DKD-23/23-20.jpeg
- DKD/Fig 1D-PAS-DKD-23/23-3.jpeg
- DKD/Fig 1D-PAS-DKD-23/23-4.jpeg
- DKD/Fig 1D-PAS-DKD-23/23-5.jpeg
- DKD/Fig 1D-PAS-DKD-23/23-6.jpeg
- DKD/Fig 1D-PAS-DKD-23/23-7.jpeg
- DKD/Fig 1D-PAS-DKD-23/23-8.jpeg
- DKD/Fig 1D-PAS-DKD-23/23-9.jpeg
- DKD/Fig 1D-PAS-DKD-24/
- DKD/Fig 1D-PAS-DKD-24/24-1.jpeg
- DKD/Fig 1D-PAS-DKD-24/24-10.jpeg
- DKD/Fig 1D-PAS-DKD-24/24-11.jpeg
- DKD/Fig 1D-PAS-DKD-24/24-12.jpeg
- DKD/Fig 1D-PAS-DKD-24/24-13.jpeg
- DKD/Fig 1D-PAS-DKD-24/24-14.jpeg
- DKD/Fig 1D-PAS-DKD-24/24-15.jpeg
- DKD/Fig 1D-PAS-DKD-24/24-16.jpeg
- DKD/Fig 1D-PAS-DKD-24/24-17.jpeg
- DKD/Fig 1D-PAS-DKD-24/24-18.jpeg
- DKD/Fig 1D-PAS-DKD-24/24-19.jpeg
- DKD/Fig 1D-PAS-DKD-24/24-2.jpeg
- DKD/Fig 1D-PAS-DKD-24/24-20.jpeg
- DKD/Fig 1D-PAS-DKD-24/24-3.jpeg
- DKD/Fig 1D-PAS-DKD-24/24-4.jpeg
- DKD/Fig 1D-PAS-DKD-24/24-5.jpeg
- DKD/Fig 1D-PAS-DKD-24/24-6.jpeg
- DKD/Fig 1D-PAS-DKD-24/24-7.jpeg
- DKD/Fig 1D-PAS-DKD-24/24-8.jpeg
- DKD/Fig 1D-PAS-DKD-24/24-9.jpeg
- DKD/Fig 1D-PAS-DKD-25/
- DKD/Fig 1D-PAS-DKD-25/25-1.jpeg
- DKD/Fig 1D-PAS-DKD-25/25-10.jpeg
- DKD/Fig 1D-PAS-DKD-25/25-11.jpeg
- DKD/Fig 1D-PAS-DKD-25/25-12.jpeg
- DKD/Fig 1D-PAS-DKD-25/25-13.jpeg
- DKD/Fig 1D-PAS-DKD-25/25-14.jpeg
- DKD/Fig 1D-PAS-DKD-25/25-15.jpeg
- DKD/Fig 1D-PAS-DKD-25/25-16.jpeg
- DKD/Fig 1D-PAS-DKD-25/25-17.jpeg
- DKD/Fig 1D-PAS-DKD-25/25-18.jpeg
- DKD/Fig 1D-PAS-DKD-25/25-19.jpeg
- DKD/Fig 1D-PAS-DKD-25/25-2.jpeg
- DKD/Fig 1D-PAS-DKD-25/25-20.jpeg
- DKD/Fig 1D-PAS-DKD-25/25-3.jpeg
- DKD/Fig 1D-PAS-DKD-25/25-4.jpeg
- DKD/Fig 1D-PAS-DKD-25/25-5.jpeg
- DKD/Fig 1D-PAS-DKD-25/25-6.jpeg
- DKD/Fig 1D-PAS-DKD-25/25-7.jpeg
- DKD/Fig 1D-PAS-DKD-25/25-8.jpeg
- DKD/Fig 1D-PAS-DKD-25/25-9.jpeg
