# Supplementary material for: Characteristics of Serum Metabolites and Gut Microbiota in Diabetic Kidney Disease
Source: Front Pharmacol. 2022 Apr 14;13:872988. doi: 10.3389/fphar.2022.872988 (PMC9084235; doi:10.3389/fphar.2022.872988)
Supplement: Supplementary file 8 [file DataSheet1.ZIP]

Archive with 78 entries (78 files):
- Fig 1A-C.xlsx
- Fig 1D-HE-sham-1/1-1.jpeg
- Fig 1D-HE-sham-1/1-10.jpeg
- Fig 1D-HE-sham-1/1-2.jpeg
- Fig 1D-HE-sham-1/1-3.jpeg
- Fig 1D-HE-sham-1/1-4.jpeg
- Fig 1D-HE-sham-1/1-5.jpeg
- Fig 1D-HE-sham-1/1-6.jpeg
- Fig 1D-HE-sham-1/1-7.jpeg
- Fig 1D-HE-sham-1/1-8.jpeg
- Fig 1D-HE-sham-1/1-9.jpeg
- Fig 1D-HE-sham-2/2-1.jpeg
- Fig 1D-HE-sham-2/2-10.jpeg
- Fig 1D-HE-sham-2/2-2.jpeg
- Fig 1D-HE-sham-2/2-3.jpeg
- Fig 1D-HE-sham-2/2-4.jpeg
- Fig 1D-HE-sham-2/2-5.jpeg
- Fig 1D-HE-sham-2/2-6.jpeg
- Fig 1D-HE-sham-2/2-7.jpeg
- Fig 1D-HE-sham-2/2-8.jpeg
- Fig 1D-HE-sham-2/2-9.jpeg
- Fig 1D-HE-sham-3/3-1.jpeg
- Fig 1D-HE-sham-3/3-10.jpeg
- Fig 1D-HE-sham-3/3-2.jpeg
- Fig 1D-HE-sham-3/3-3.jpeg
- Fig 1D-HE-sham-3/3-4.jpeg
- Fig 1D-HE-sham-3/3-5.jpeg
- Fig 1D-HE-sham-3/3-6.jpeg
- Fig 1D-HE-sham-3/3-7.jpeg
- Fig 1D-HE-sham-3/3-8.jpeg
- Fig 1D-HE-sham-3/3-9.jpeg
- Fig 1D-HE-sham-4/4-1.jpeg
- Fig 1D-HE-sham-4/4-10.jpeg
- Fig 1D-HE-sham-4/4-2.jpeg
- Fig 1D-HE-sham-4/4-3.jpeg
- Fig 1D-HE-sham-4/4-4.jpeg
- Fig 1D-HE-sham-4/4-5.jpeg
- Fig 1D-HE-sham-4/4-6.jpeg
- Fig 1D-HE-sham-4/4-7.jpeg
- Fig 1D-HE-sham-4/4-8.jpeg
- Fig 1D-HE-sham-4/4-9.jpeg
- Fig 1D-HE-sham-5/5-1.jpeg
- Fig 1D-HE-sham-5/5-10.jpeg
- Fig 1D-HE-sham-5/5-2.jpeg
- Fig 1D-HE-sham-5/5-3.jpeg
- Fig 1D-HE-sham-5/5-4.jpeg
- Fig 1D-HE-sham-5/5-5.jpeg
- Fig 1D-HE-sham-5/5-6.jpeg
- Fig 1D-HE-sham-5/5-7.jpeg
- Fig 1D-HE-sham-5/5-8.jpeg
- Fig 1D-HE-sham-5/5-9.jpeg
- Fig 1D-HE-sham-6(1)/6-1.jpeg
- Fig 1D-HE-sham-6(1)/6-2.jpeg
- Fig 1D-HE-sham-6(1)/6-3.jpeg
- Fig 1D-HE-sham-6(1)/6-4.jpeg
- Fig 1D-HE-sham-6(1)/6-5.jpeg
- Fig 1E-G.xlsx
- Fig 2.xlsx
- Fig 2F/base.csv
- Fig 2F/meta.csv
- Fig 2F/pvalue-meta-base(spearman).text
- Fig 2F/Rhistory-2F.txt
- Fig 3.xlsx
- Fig 4.xlsx
- Fig 5A-C.xlsx
- Fig 5D.xlsx
- Fig 6B.xlsx
- Fig 6C/base.csv
- Fig 6C/phy.csv
- Fig 6C/pvalue-phy-base(spearman).text
- Fig 6C/Rhistory-6C.txt
- Fig 7.xlsx
- Fig 8/meta.csv
- Fig 8/phy.csv
- Fig 8/pvalue-meta-phy(spearman).text
- Fig 8/Rhistory-8.txt
- Fig 9.xlsx
- Fig6A.lefsein.txt
