# Supplementary material for: Characteristics of Serum Metabolites and Gut Microbiota in Diabetic Kidney Disease
Source: Front Pharmacol. 2022 Apr 14;13:872988. doi: 10.3389/fphar.2022.872988 (PMC9084235; doi:10.3389/fphar.2022.872988)
Supplement: Supplementary file 8 [file DataSheet1.ZIP › Fig 1A-C.xlsx]

## Sheet: Sheet1
	Body weight	Urine volune	UACR	FBG	ALB	BUN	TG	TC
Sham1	443.6	12	12.4429	6.6	31.9	8.95	0.92	2.72
Sham2	475.6	20	13.5344	6	30.5	7.33	1.72	2.8
Sham3	446.9	13	4.21877	6.6	32.1	8.1	1.16	2.73
Sham4	458.4	14	4.04375	5.9	33.9	8.07	1.29	2.36
Sham5	435.6	10	4.59083	5.7	34.2	6.4	1.28	2.5
Sham6	442.3	9	5.68312	6.1	32.8	7.55	1.01	2.54
Sham7	467.2	10	19.406	6.2	35.2	7.91	1.34	2.66
Sham8	437.4	15	3.81903	5.8	30.9	6.55	1.1	2.25
Sham9	377.2	10	7.35457	5.8	34.4	8.31	0.56	2.15
Sham10	473.6	10	11.984	5.6	33.3	7.32	0.99	2.7
DKD1	260.3	27	179.534	31.7	31.5	16.42	2.47	4.45
DKD2	297.6	18	118.187	22.2	33.6	17.94	2.95	4
DKD3	279.1	18	136.416	25.4	30.1	12.71	2.08	3.63
DKD4	304.3	18	94.0149	23.4	28.7	15.14	2.8	3.96
DKD5	265.3	23	148.815	26.5	31.9	12.35	1.05	2.86
DKD6	288.8	19	142.43	15.2	32.8	7.92	1.06	2.91
DKD7	288.2	18	102.527	26.9	32.1	12.38	0.82	2.85
DKD8	265.4	20	167.159	26.5	31.2	15.08	0.88	3.35
DKD9	285.1	10	199.35	32.3	29.3	17.09	1.08	3.57
DKD10	290.6	18	104.224	28.2	29.8	12.18	1.2	3.01
