# Supplementary material for: Characteristics of Serum Metabolites and Gut Microbiota in Diabetic Kidney Disease
Source: Front Pharmacol. 2022 Apr 14;13:872988. doi: 10.3389/fphar.2022.872988 (PMC9084235; doi:10.3389/fphar.2022.872988)
Supplement: Supplementary file 8 [file DataSheet1.ZIP › Fig 1E-G.xlsx]

## Sheet: PAS
		-1	-2	-3	-4	-5	-6	-7	-8	-9	-10	-11	-12	-13	-14	-15	-16	-17	-18	-19	-20	mean*100
sham	1	0.273625	0.326032	0.356215	0.326254	0.314527	0.534823	0.312541	0.268738	0.243622	0.293625	0.302624	0.236594	0.31525	0.386525	0.282578	0.286352	0.276352	0.251797	0.358781	0.241999	30.9443
	2	0.210365	0.295721	0.256482	0.203515	0.265325	0.203515	0.273524	0.143652	0.17284	0.198625	0.283625	0.283625	0.186354	0.201365	0.241365	0.204522	0.193626	0.213517	0.265275	0.196524	22.4668
	3	0.275634	0.261857	0.296345	0.347453	0.253625	0.293625	0.286355	0.326538	0.236254	0.283625	0.306525	0.309119	0.276254	0.213652	0.236254	0.286352	0.203561	0.236254	0.226523	0.245635	27.0072
	4	0.195263	0.153625	0.0892223	0.259381	0.246352	0.265348	0.196352	0.120315	0.249639	0.243626	0.193628	0.236353	0.213625	0.20366	0.263652	0.226352	0.236254	0.256399	0.186946	0.196354	21.1617
	5	0.142635	0.151687	0.186954	0.195635	0.206355	0.146353	0.176529	0.236352	0.256481	0.17564	0.186957	0.196543	0.186589	0.189806	0.196359	0.186531	0.213659	0.186595	0.175625	0.165947	18.7962
	6	0.203625	0.196355	0.196354	0.156352	0.223653	0.189654	0.248794	0.234342	0.21636	0.236251	0.0965235	0.193625	0.203125	0.184522	0.203146	0.176529	0.186594	0.154263	0.186243	0.256079	19.712
	7	0.349339	0.306523	0.103652	0.113625	0.0863524	0.113652	0.0963524	0.143625	0.156352	0.176958	0.203652	0.189654	0.185643	0.196534	0.186543	0.176514	0.203624	0.246215	0.21363	0.221362	18.349
	8	0.212528	0.119635	0.176595	0.181237	0.203254	0.120454	0.196354	0.209645	0.196544	0.201648	0.245682	0.216346	0.236315	0.239652	0.195635	0.213626	0.221836	0.213653	0.230236	0.201362	20.1612
	9	0.265239	0.195632	0.271466	0.269541	0.270125	0.274177	0.275845	0.280135	0.251464	0.259533	0.226783	0.306241	0.203515	0.195846	0.195843	0.186352	0.201363	0.189635	0.193256	0.117477	23.1473
	10	0.182979	0.287191	0.213275	0.226584	0.245637	0.198635	0.215365	0.153625	0.265368	0.372233	0.243653	0.175632	0.196354	0.183625	0.192688	0.204654	0.265342	0.156385	0.282895	0.294276	22.782
DKD	14	0.357896	0.483769	0.481712	0.539572	0.558469	0.517939	0.507091	0.452962	0.449511	0.351675	0.425985	0.489953	0.407047	0.43894	0.505735	0.415681	0.429596	0.377637	0.67734	0.603034	47.3577
	15	0.468498	0.513255	0.556325	0.543622	0.553264	0.674945	0.603275	0.613626	0.593624	0.623518	0.513627	0.486319	0.603514	0.617599	0.576355	0.643597	0.669285	0.536429	0.500387	0.569534	57.303
	17	0.520305	0.553265	0.488586	0.503264	0.496325	0.563265	0.39784	0.405633	0.596325	0.426352	0.463986	0.346953	0.386255	0.388471	0.416359	0.486359	0.396985	0.483622	0.469678	0.456387	46.2311
	18	0.309829	0.196361	0.239284	0.268095	0.336177	0.338735	0.307569	0.176675	0.207972	0.261234	0.222126	0.401624	0.315767	0.174976	0.342689	0.362907	0.277805	0.415043	0.395694	0.32569	29.3813
	20	0.505415	0.516359	0.423622	0.463522	0.44636	0.476399	0.476356	0.446396	0.413625	0.386215	0.371872	0.476396	0.45363	0.486363	0.486937	0.463692	0.493622	0.463622	0.453628	0.456138	45.8008
	21	0.428162	0.40327	0.386395	0.364352	0.406732	0.386365	0.362139	0.456322	0.498329	0.523623	0.486395	0.500633	0.463634	0.496322	0.452886	0.403622	0.563248	0.486289	0.436282	0.446329	44.7566
	22	0.45633	0.419517	0.386946	0.361358	0.356295	0.469282	0.462896	0.44383	0.456329	0.402636	0.472368	0.386255	0.391255	0.376753	0.362595	0.403625	0.412363	0.386924	0.423619	0.446329	41.3875
	23	0.406592	0.486329	0.476359	0.469582	0.459287	0.456392	0.435886	0.453929	0.423901	0.336289	0.473266	0.403284	0.386952	0.396529	0.42564	0.445629	0.436258	0.432257	0.332999	0.463296	43.0033
	24	0.456329	0.442369	0.358926	0.381696	0.426358	0.462382	0.482369	0.567073	0.46327	0.439685	0.503268	0.496625	0.412539	0.412316	0.421532	0.463827	0.493262	0.435563	0.523017	0.403267	45.2284
	25	0.350933	0.334706	0.420587	0.395707	0.495806	0.325519	0.409953	0.429568	0.348867	0.473083	0.367043	0.497805	0.341139	0.343212	0.534728	0.473575	0.461248	0.359833	0.398415	0.422826	40.9227
TSF	53	0.315268	0.214685	0.186254	0.243518	0.259928	0.263252	0.259367	0.213656	0.196358	0.203628	0.186325	0.22366	0.203625	0.223625	0.256319	0.183629	0.193525	0.203166	0.103658	0.300115	22.1678
	56	0.256325	0.236255	0.229635	0.196318	0.215237	0.203616	0.186318	0.157156	0.143629	0.163985	0.196348	0.178265	0.163528	0.236285	0.243622	0.286159	0.293155	0.213658	0.253622	0.253557	21.5334
	57	0.306525	0.296355	0.302251	0.276584	0.345219	0.223652	0.196349	0.203517	0.193488	0.245619	0.254736	0.198548	0.253622	0.305249	0.193525	0.315267	0.305682	0.267582	0.265347	0.293482	26.213
	58	0.276155	0.263515	0.286345	0.210366	0.268395	0.254869	0.309547	0.236587	0.193654	0.268591	0.198525	0.215472	0.183652	0.236242	0.256328	0.293515	0.302145	0.286347	0.293625	0.186357	25.1012
	59	0.342618	0.256385	0.315463	0.326515	0.364871	0.342986	0.296348	0.263958	0.336251	0.386215	0.403265	0.300977	0.315625	0.296346	0.362515	0.346216	0.286595	0.403256	0.435168	0.394689	33.8813
	60	0.216539	0.346252	0.306521	0.325615	0.246358	0.306524	0.286532	0.196355	0.236524	0.343584	0.278655	0.215385	0.278655	0.238635	0.187563	0.358626	0.263521	0.268548	0.223563	0.289655	27.068
	61	0.156325	0.210363	0.254635	0.213625	0.196355	0.175632	0.243652	0.189658	0.175634	0.15639	0.195482	0.169585	0.196355	0.245268	0.213652	0.261812	0.246136	0.278955	0.215363	0.245164	21.2002
	62	0.242459	0.326595	0.296352	0.312654	0.306353	0.309654	0.275682	0.315468	0.345863	0.245385	0.378659	0.345287	0.356215	0.348217	0.215349	0.265321	0.245876	0.215635	0.302652	0.213652	29.3166
	63	0.198563	0.174658	0.200327	0.195326	0.312563	0.256352	0.245631	0.223625	0.289654	0.325632	0.245629	0.236254	0.245632	0.256355	0.236598	0.254264	0.268954	0.265844	0.136525	0.296535	24.3246
	65	0.256315	0.263515	0.246387	0.302315	0.263955	0.312056	0.336214	0.236215	0.345622	0.295642	0.312562	0.369584	0.278562	0.302356	0.276589	0.261652	0.241563	0.236521	0.278966	0.245639	28.3112

## Sheet: masson
		-1	-2	-3	-4	-5	-6	-7	-8	-9	-10	mean*100
sham	1	0.0211656	0.0477986	0.0232214	0.0781445	0.0436085	0.0424237	0.0473163	0.0280141	0.0948402	0.0259595	4.52492
	2	0.0485901	0.0867394	0.0302323	0.0366464	0.0715836	0.10489	0.0292561	0.063825	0.034823	0.0395143	5.461
	3	0.0462589	0.0869532	0.103653	0.0653299	0.0632659	0.0532653	0.0362359	0.043266	0.0326325	0.036254	5.67115
	4	0.0532626	0.0332126	0.076426	0.0452365	0.0813621	0.0265329	0.0456236	0.0523157	0.0699625	0.0496326	5.33567
	5	0.029636	0.0462598	0.0632598	0.0895623	0.0562358	0.0542369	0.063257	0.0412563	0.0456236	0.0256326	5.1496
	6	0.0456236	0.0596326	0.052366	0.0425633	0.0632596	0.023626	0.0896524	0.0632596	0.0236259	0.0412563	5.04865
	7	0.0456238	0.0362594	0.0695326	0.0862539	0.0752316	0.023166	0.0296354	0.0652314	0.0195632	0.0632549	5.13752
	8	0.0213269	0.0326524	0.029636	0.0236598	0.045624	0.0502566	0.0389569	0.0526948	0.0526584	0.0496535	3.97119
	9	0.0562495	0.0452984	0.0265983	0.0693568	0.0152636	0.0635291	0.076254	0.0396524	0.0462593	0.0429366	4.81398
	10	0.0460486	0.086541	0.0673066	0.033024	0.0951859	0.0266148	0.0543437	0.0563703	0.0314537	0.031829	5.28718
DKD	14	0.0626456	0.0503373	0.0538072	0.0883918	0.0514708	0.110148	0.130816	0.0730973	0.125978	0.0723361	8.19028
	15	0.0824564	0.102365	0.13626	0.0635922	0.106259	0.0956389	0.0796593	0.149658	0.149636	0.189658	11.5518
	17	0.107897	0.0692541	0.0698013	0.0940348	0.0816337	0.114345	0.0994815	0.129757	0.0820774	0.215389	10.6367
	18	0.136592	0.103257	0.0652369	0.163265	0.0756294	0.0698635	0.0863495	0.116539	0.278645	0.112365	12.0774
	20	0.0865349	0.0986589	0.126593	0.0653215	0.0752369	0.0814694	0.136559	0.123626	0.0713659	0.165932	10.313
	21	0.172389	0.153652	0.0956341	0.103259	0.159684	0.136593	0.0865291	0.115422	0.136255	0.365249	15.2467
	22	0.136952	0.136259	0.236549	0.136259	0.0963248	0.169235	0.12633	0.189625	0.112399	0.213063	15.53
	23	0.136245	0.114626	0.126395	0.0862549	0.176254	0.145236	0.203365	0.176259	0.106957	0.0936254	13.6522
	24	0.165362	0.0956354	0.129569	0.0769549	0.106355	0.0865325	0.0763543	0.116235	0.136325	0.153622	11.4295
	25	0.108623	0.10031	0.118993	0.18775	0.257313	0.126852	0.128667	0.195278	0.217302	0.115385	15.5647
TSF	53	0.0216323	0.0477605	0.121584	0.065753	0.09548	0.0628303	0.0410485	0.122631	0.0664516	0.0531945	6.98366
	56	0.0865324	0.143625	0.103625	0.126355	0.0963216	0.0596325	0.112635	0.0965348	0.0635621	0.0886253	9.7745
	57	0.0674132	0.0873814	0.06592	0.048213	0.0305596	0.0661243	0.0409126	0.05801	0.0782664	0.0522652	5.95066
	58	0.123623	0.113636	0.0869354	0.0963541	0.0796354	0.0653294	0.0693548	0.106359	0.0969354	0.0496352	8.87798
	59	0.126395	0.186935	0.036525	0.0563915	0.0263542	0.0263945	0.0319654	0.0286398	0.106354	0.0839543	7.09909
	60	0.0863591	0.0639547	0.139968	0.0636525	0.0839214	0.0639564	0.0236595	0.0469351	0.0963915	0.103217	7.72016
	61	0.0796895	0.0596988	0.0619636	0.0796459	0.0549603	0.0643927	0.036957	0.0669544	0.0935682	0.0639463	6.61777
	62	0.0263945	0.0639245	0.116359	0.109636	0.0863593	0.136395	0.0463598	0.0216396	0.069347	0.0496537	7.26069
	63	0.0963855	0.137695	0.0941836	0.0896423	0.0769535	0.0431966	0.0264958	0.0863954	0.0796543	0.0963541	8.26957
	65	0.146326	0.10635	0.0863005	0.0965403	0.116958	0.0863942	0.0639466	0.0703625	0.096352	0.136955	10.0649

## Sheet: HE
		-1	-2	-3	-4	-5	-6	-7	-8	-9	-10	mean
sham	1	1	1	0.5	0.5	1	1	1	1	1	1	0.9
	2	1	1	0.5	0.5	1	0.5	0.5	1	1	0.5	0.75
	3	1	1	1	1	1	1	0.5	1	0.5	0.5	0.85
	4	1	1	1	1	1	1	1	0.5	0.5	0.5	0.85
	5	1	1	1.5	1	1	1	0.5	0.5	1	1	0.95
	6	1	1	1	1	0.5	0.5	0.5	0.5	0.5	0.5	0.7
	7	1	1	0.5	0.5	1	0.5	0.5	0.5	0.5	0.5	0.65
	8	1	1.5	1	1	1	0.5	1	1	1	0.5	0.95
	9	0.5	1	0.5	0.5	0.5	0.5	0.5	0.5	0.5	0.5	0.55
	10	1	1	1	0.5	0.5	0.5	0.5	1	1	0.5	0.75
DKD	14	2.5	2	2	2	3	3	3	3.5	4	3.5	2.85
	15	3	3	2.5	3	2	3	2.5	2.5	3.5	3	2.8
	17	2	3	3	3	2	2.5	2.5	2	3	3	2.6
	18	4	3	2	2.5	2.5	3	3.5	3	3.5	3.5	3.05
	20	2	2.5	2.5	2.5	2.5	2	3	2.5	2.5	3	2.5
	21	3	2.5	3.5	2	2	2.5	2	2	2	2.5	2.4
	22	2	2.5	2	3.5	2	2.5	3.5	3.5	2	3.5	2.7
	23	1.5	1.5	2.5	2	2.5	2.5	2	2.5	2	2	2.1
	24	2.5	2	2.5	2	1.5	1.5	1.5	2	3	3	2.15
	25	2	3	2.5	2.5	1.5	1.5	1.5	1	1.5	1.5	1.85
TSF	53	1	1.5	1.5	1.5	1.5	1.5	1	1	1	1.5	1.3
	56	1	1.5	1.5	1	1.5	1.5	1.5	2.5	1	1.5	1.45
	57	1.5	1.5	2	1.5	2.5	1	1.5	1.5	1.5	1.5	1.6
	58	1.5	1.5	1.5	2	1.5	1	2	1.5	1	1.5	1.5
	59	1	1	1.5	1	1	1	0.5	1.5	1	1.5	1.1
	60	1	1	1.5	1.5	1.5	1	1.5	1	1	1.5	1.25
	61	1	1	1	1.5	1	1	1.5	1.5	1	1	1.15
	62	1.5	1.5	1.5	1	1	1.5	1.5	1.5	1.5	1.5	1.4
	63	1.5	1.5	1.5	1.5	1	1	1.5	1.5	1.5	1.5	1.4
	65	1	1	1.5	1.5	2.5	1	1.5	1	1	1.5	1.35
