# Supplementary material for: Characteristics of Serum Metabolites and Gut Microbiota in Diabetic Kidney Disease
Source: Front Pharmacol. 2022 Apr 14;13:872988. doi: 10.3389/fphar.2022.872988 (PMC9084235; doi:10.3389/fphar.2022.872988)
Supplement: Supplementary file 8 [file DataSheet1.ZIP › Fig 2.xlsx]

## Sheet: fig2(A-C)
id	name	DKD3	DKD4	DKD5	DKD6	DKD7	DKD8	DKD9	DKD10	DKD1	DKD2	Sham1	Sham2	Sham3	Sham4	Sham5	Sham6	Sham7	Sham8	Sham9	Sham10	VIP	P_VALUE	LOG_FOLDCHANGE
74	N-Acetyl-L-tyrosine	0.0004500182	0.0079572399	0.0012074179	0.0014907039	0.0075435387	0.0003551306	0.0114664766	0.0084026805	0.0000897096	0.0003378724	0.0006871392	0.0004030197	0.0002836277	0.0003381603	0.0009022995	0.0005365829	0.0001006101	0.0059185280	0.0005825602	0.0010984091	1.15338804930468	0.071577	-1.8567
100	Prostaglandin B2	1.168426e-02	1.253913e-02	8.150796e-03	7.031235e-03	1.543189e-02	7.698596e-03	1.936706e-02	1.776644e-02	8.549679e-03	7.352548e-03	1.530607e-03	5.151119e-03	1.749166e-03	6.061769e-03	2.939834e-05	2.851045e-03	2.933728e-05	1.232414e-02	1.730348e-03	1.320666e-03	2.09402065733092	0.00032773	-1.818
1072	Ile-Cys	0.46136853	0.72201703	0.27196534	0.61511632	0.39213350	0.34643567	0.71330174	0.25063419	0.30579373	0.19284079	0.06175126	0.08104019	0.07266013	0.35685680	0.07706922	0.04788231	0.24657948	0.28499383	0.14617402	0.08895442	1.98554464629921	0.00086327	-1.5449
1054	Lys-Asp	0.16429012	0.25301763	0.08919590	0.24554864	0.13814947	0.11859513	0.22546120	0.09023337	0.10442738	0.06230503	0.01949648	0.02378854	0.01973330	0.13815467	0.02492441	0.02581349	0.08898110	0.08596840	0.05481794	0.03166400	1.9581418720905	0.0012088	-1.5385
924	Phe-Tyr	0.10080093	0.17909124	0.07760166	0.09863129	0.10340508	0.09795099	0.18789242	0.05909351	0.07694958	0.04211894	0.01677686	0.02274732	0.01634278	0.08961194	0.01513515	0.01752607	0.06624967	0.05312901	0.03985599	0.02286060	1.96367092477072	0.0010398	-1.5065
745	Isomaltose	0.21004233	0.38116540	0.15664533	0.29777363	0.23062279	0.24889327	0.19276239	0.11810233	0.17210097	0.05471609	0.03603744	0.04170126	0.03668003	0.23794048	0.03941474	0.04114425	0.07460093	0.10342139	0.06047994	0.06044592	2.00657918235791	0.0013007	-1.495
55	Salicyluric acid	0.0023238556	0.0059468380	0.0021398019	0.0061477662	0.0050424067	0.0022568453	0.0047510226	0.0035182502	0.0042594252	0.0355830264	0.0041498468	0.0026159796	0.0024232336	0.0026990204	0.0017326548	0.0019827125	0.0011369588	0.0066228367	0.0012050537	0.0020441518	0.893652004044314	0.17729	-1.4353
1091	Prostaglandin D2(PGD2)	2.4590166	5.3997361	1.9280184	2.0260770	6.2969537	1.4607187	5.0038422	2.5336848	1.6689673	1.0288061	0.3290813	0.3584380	0.3746299	2.0804730	0.3745354	0.7001148	0.4754877	5.0867442	0.6387219	0.6236092	1.44316844777222	0.023016	-1.4326
13	Phenylacetylglycine	0.30565446	0.39278627	0.16737455	0.06202947	0.49364200	0.14154614	0.49675120	0.20974603	0.38542301	1.41415746	0.12008893	0.07363882	0.09830870	0.30743423	0.11674177	0.10884426	0.14951703	0.32705831	0.04747899	0.15923013	1.23065447943284	0.055318	-1.4318
779	Adenosine	0.008952163	0.123587606	0.006531635	0.005640660	0.043878791	0.008972894	0.019196684	0.010104036	0.008066568	0.005616475	0.008800736	0.009758822	0.009121277	0.011299732	0.008456576	0.007823064	0.008523388	0.008601503	0.006675789	0.010774637	0.869965466030146	0.21244	-1.421
25	Deoxycholic acid	2.0310672	3.4756606	2.6607187	1.8974437	4.8985495	1.9921633	4.9828749	4.3691404	1.9422399	1.0000790	0.4167517	0.4679026	0.4787816	2.0359258	0.5161169	0.7936417	0.6799828	4.5040516	0.6460552	0.5660489	1.6616415064569	0.0075934	-1.3972
847	7-oxo-Cholesterol	0.9919173	0.3235815	1.0863801	0.9240793	0.6345800	1.4511670	0.5664592	0.2429048	0.4959100	0.4000499	0.2657776	0.1969662	0.3178540	0.7049732	0.2212080	0.2182557	0.1942097	0.4223864	0.1489616	0.1589036	1.82502785846419	0.0050385	-1.3206
105	D-Glucuronolactone	0.12347046	0.13424849	0.12424252	0.01440959	0.17275246	0.05561617	0.27439642	0.12315050	0.17574034	0.19538417	0.02806564	0.02877746	0.03443431	0.16354785	0.03650518	0.03272051	0.02272759	0.15589007	0.01651666	0.04288347	1.59735074876193	0.0097635	-1.3098
932	"2,4(3H,5H)-Furandione"	0.02438657	0.25077602	0.02172376	0.02324945	0.08658778	0.02460330	0.03165856	0.02825228	0.02605452	0.02468837	0.02155336	0.02040207	0.02426318	0.02247294	0.02236143	0.02019652	0.02211360	0.02673785	0.01925798	0.02147655	0.944822346659393	0.17412	-1.2953
926	Lithocholic acid	0.23058818	0.22334274	0.25137806	0.32110598	0.20304816	0.21738635	0.29646948	0.27825482	0.15651551	0.10335628	0.04513370	0.04930679	0.03759111	0.15116182	0.04998289	0.08011679	0.05626171	0.33119361	0.08938826	0.04049501	1.96663659412986	0.0011992	-1.2937
97	D-Erythrose 4-phosphate	0.02550190	0.21994017	0.02639241	0.01867934	0.10328935	0.02959403	0.03587755	0.02798430	0.01953753	0.02595466	0.01930179	0.01543271	0.02232805	0.02777143	0.02532000	0.02690959	0.01924599	0.01991493	0.02021443	0.02118491	1.03539730422998	0.135	-1.2916
994	Val-Tyr	0.23743555	0.37126066	0.15515153	0.36650523	0.20419429	0.19667815	0.32409665	0.11724874	0.14433540	0.10486274	0.05971617	0.05558235	0.05714710	0.22225385	0.05298765	0.05736021	0.13848806	0.13363618	0.08291594	0.05969854	1.89195306418047	0.0020855	-1.2723
763	Chenodeoxycholate	1.8952543	2.9539328	2.3701637	2.1009107	3.7114489	1.7092280	4.0464401	3.5817439	1.5729284	0.8710254	0.5114654	0.5612456	0.5439615	1.8856303	0.5676802	0.8230857	0.7837744	3.4048325	0.6734765	0.6023270	1.76086673709908	0.0042953	-1.2604
749	Cholic acid	4.0139796	5.0268573	4.8487211	6.0708355	4.8548312	3.4336167	6.1764401	5.6065738	3.8229624	2.1689559	1.2092054	1.1054046	1.0331395	3.3322866	0.9603417	1.8814344	1.9840266	5.4729511	1.2751229	1.3975080	2.08913708182991	0.00034674	-1.2277
819	Heptapropylene glycol	0.53216103	0.79597637	0.39799011	0.42288831	0.85649948	0.34923830	0.84682306	0.74614873	0.32177569	0.21318247	0.07529526	0.06359365	0.09178870	0.39213507	0.10475567	0.14382325	0.10250390	0.81463419	0.39541395	0.17494737	1.64924706754647	0.0092718	-1.2168
1102	Leu-Pro-Arg	0.020857007	0.056871282	0.034113074	0.033445934	0.056305066	0.033440050	0.066093019	0.057323252	0.015000994	0.009838504	0.009983233	0.011612742	0.002902452	0.035901328	0.011316168	0.013276621	0.016332706	0.042514260	0.017734875	0.008478008	1.64398301823448	0.0099447	-1.1725
1064	DL-2-Aminooctanoic acid	0.27259673	0.20855003	0.20211913	0.14739202	0.26353302	0.32211834	0.21014086	0.19978092	0.16176428	0.32418719	0.06805516	0.10532410	0.13338703	0.14597139	0.06916759	0.09797318	0.08552032	0.12158974	0.12145559	0.08466052	2.43429226328359	1.11e-05	-1.1623
978	Benzoylnorecgonine	0.009035471	0.015564939	0.012236210	0.006479615	0.015260887	0.011906403	0.013998875	0.011639623	0.010804936	0.025118883	0.004123553	0.003380418	0.004328918	0.009010667	0.004866891	0.005462193	0.005475860	0.013151154	0.005344799	0.004061851	1.98064364497881	0.00092701	-1.1572
1010	L-homoserine	0.019009994	0.026454522	0.027364101	0.039179646	0.024364580	0.044723478	0.022889008	0.024620150	0.017386425	0.012532123	0.004960127	0.009633277	0.008166914	0.020817800	0.008035850	0.008153824	0.011360869	0.023503641	0.011503744	0.010240820	2.05949389540802	0.00091129	-1.1515
116	D-Mannose-6-phosphate	0.009705046	0.056281297	0.008815314	0.005912665	0.034948511	0.008117928	0.011405218	0.009623815	0.007370083	0.009203792	0.007675779	0.006301295	0.007461954	0.007533731	0.008102191	0.008030630	0.006427940	0.006806145	0.007346950	0.007322034	1.10284563999302	0.10569	-1.1444
963	Phe-Cys	0.06119828	0.09654300	0.05541617	0.05583488	0.05866775	0.05863999	0.10993879	0.03574792	0.05021770	0.03395411	0.02048126	0.01990253	0.01686911	0.05241971	0.01856378	0.01726764	0.04160415	0.04261109	0.02897784	0.02022226	1.95260275675188	0.0010397	-1.1435
108	Dihydrothymine	1.8109573	2.5959535	0.6563893	0.4614248	2.1984045	0.9990313	1.2144758	0.7803797	1.3058536	0.3835459	0.3960547	0.2828326	0.5399726	0.9234505	0.7308590	0.7417703	0.4629535	0.6850939	0.5737127	0.2880943	1.60820798046736	0.012906	-1.1412
966	Glu-Val-Phe	0.014825170	0.018992182	0.021249306	0.025527656	0.023142773	0.033682059	0.021219069	0.021632174	0.015048797	0.010002882	0.005615337	0.005664528	0.004847610	0.018466460	0.007140650	0.008299781	0.012847554	0.014967164	0.008464935	0.007237734	2.16520712886868	0.00031177	-1.1341
857	Lys-Gln-Arg	1.9822322	3.0946882	2.4056926	2.9247179	2.8450987	1.8123253	3.3083081	3.0646796	1.9195430	1.2314879	0.7477788	0.6155679	0.6306400	1.8229402	0.6093900	1.0463126	1.0530720	3.0733662	0.9365894	0.8768208	2.00225528935952	0.0007799	-1.1074
986	Arg-Lys-Lys	0.43154155	0.19936409	0.57040424	0.46615739	0.48764956	0.59527421	0.46640934	0.37015271	0.28628697	0.22307232	0.12022976	0.14533115	0.10767759	0.40856921	0.10208179	0.08012142	0.15197111	0.58868472	0.10853157	0.11156570	1.76424443845413	0.005348	-1.0896
126	Citramalic acid	0.12649998	0.08411845	0.06006284	0.19687008	0.07169015	0.07146389	0.09515773	0.09935654	0.07912953	0.17146748	0.04097085	0.04474670	0.04328930	0.05369484	0.03591555	0.03917466	0.03968284	0.09568407	0.05261168	0.05070709	1.89210852105791	0.0019583	-1.0886
72	Adenylyl(3'-5')cytidine	0.038887157	0.059333954	0.014605725	0.019137444	0.036686056	0.015039103	0.026277386	0.018382901	0.031112801	0.017845552	0.008442959	0.013592673	0.020758632	0.017691676	0.014857617	0.012236178	0.009517320	0.017819003	0.009509753	0.006547590	1.72046956916195	0.0061818	-1.0822
999	Indole-2-carboxylic acid	0.019974582	0.023277010	0.012536390	0.012298974	0.028339892	0.016243143	0.024293461	0.021471630	0.018712708	0.058137407	0.007196885	0.003797136	0.007251531	0.014432487	0.012097711	0.013000363	0.006452937	0.032052896	0.009860385	0.008358785	1.45365429317241	0.023096	-1.039
1086	Met-Tyr	0.041483012	0.057612760	0.028426592	0.051971996	0.036682161	0.039966464	0.065076505	0.022130853	0.032694443	0.024097187	0.010961264	0.011258386	0.014491105	0.035279334	0.015084982	0.008140126	0.028869721	0.034504094	0.022091653	0.014801307	1.89408681808498	0.0016549	-1.0335
881	Gly-Arg	0.18660309	0.25542473	0.11993384	0.21842304	0.16041597	0.14461919	0.25479873	0.12043660	0.12039321	0.08473812	0.05415424	0.05459546	0.06010656	0.15576504	0.05010896	0.05409905	0.11625052	0.12028009	0.10112337	0.06661334	1.92359256583358	0.0015376	-0.99965
3	Kynurenic acid	0.008159713	0.010968785	0.004619394	0.008351188	0.017174021	0.004796465	0.009998762	0.011911627	0.009739686	0.040582706	0.006488695	0.006003319	0.006585616	0.005568164	0.004774893	0.004076617	0.007336135	0.012694480	0.004872966	0.005316451	1.1185947943189	0.081788	-0.98712
852	Lys-Cys	0.027436696	0.032717751	0.021726303	0.023931516	0.023178375	0.024371281	0.024875378	0.015354689	0.014072528	0.008434574	0.004731759	0.006035392	0.005142334	0.025710750	0.005777036	0.005178237	0.014451904	0.024813173	0.010023332	0.007770881	1.76104052921369	0.0058183	-0.97899
44	Citrate	0.24275909	0.22755236	0.24266844	0.19278826	0.28596269	0.27007725	0.28630341	0.33413194	0.20193837	0.58658979	0.07815467	0.13139863	0.10490226	0.22598948	0.12325763	0.17004565	0.10957830	0.26290939	0.14198675	0.13225083	1.86315230006141	0.0027701	-0.95538
113	Aminopterin	0.014354347	0.013289261	0.010376008	0.014715715	0.012794038	0.011409839	0.020227436	0.010990382	0.006712688	0.010555825	0.005752053	0.007801872	0.004039569	0.010145448	0.004014207	0.004842667	0.007358922	0.010883775	0.004652933	0.005611468	2.08172548991902	0.00034074	-0.94604
734	N4-Acetylcytidine	0.016570665	0.014076018	0.017674578	0.008137750	0.018890894	0.016318225	0.022795035	0.018663729	0.018923676	0.012176884	0.005197740	0.006178380	0.007537888	0.014206744	0.007110210	0.007963078	0.005613064	0.018926628	0.005462020	0.007501343	2.0188537167892	0.00067972	-0.93838
69	Alpha-D-Glucose	0.5530787	0.9882987	0.5219093	0.6631773	0.7861142	0.6888962	0.6421271	0.4669081	0.6158102	0.3310837	0.2561905	0.2555872	0.2538425	0.6214884	0.2596240	0.2532754	0.3572230	0.5698865	0.2754015	0.2740784	2.02664871403377	0.00084475	-0.88999
37	Acetyl-DL-Leucine	0.18465594	0.10997810	0.06155110	0.09626401	0.08608127	0.09739120	0.09104006	0.09079178	0.06366624	0.08828922	0.04205260	0.03574060	0.04723027	0.07437030	0.04403410	0.04941860	0.07097623	0.05595822	0.05785629	0.04583085	2.00764440930586	0.0010927	-0.88945
1071	Thr-Arg-Arg	0.02504445	0.03013980	0.04358517	0.02977220	0.06414983	0.09366466	0.04627008	0.04570925	0.02934242	0.01882927	0.01625526	0.01827398	0.01208880	0.03036050	0.01258421	0.01858728	0.01389184	0.07023420	0.02058886	0.01973961	1.37316609268038	0.043343	-0.87469
902	Pimelic acid	0.018598605	0.017442093	0.015117322	0.022677181	0.015318613	0.019318909	0.021721056	0.014663638	0.010772200	0.017517623	0.009925027	0.006088727	0.011344105	0.015232684	0.007320279	0.009010515	0.006756595	0.015699657	0.006882049	0.007125080	2.24073457595877	0.0001084	-0.86017
958	Trp-Met-Lys	1.4933255	1.4360938	1.2756963	1.3188033	2.2145081	1.1817581	1.5303472	1.4251538	1.2353899	1.2325623	0.5196344	0.4894030	0.2253324	1.1452240	0.2780057	0.4220089	0.5539329	3.4241082	0.5509251	0.3827661	1.21738282650216	0.060144	-0.8439
32	Hippuric acid	0.2329808	0.4704172	0.2673124	1.1064140	0.3467605	0.3437909	0.2880072	0.4988974	0.2470640	2.0849397	0.5148972	0.6390673	0.3013873	0.2237355	0.1949444	0.3089402	0.3792308	0.4177191	0.1534455	0.1681853	0.864427678765696	0.19454	-0.83429
836	D-Mannose	0.3446216	0.4401372	0.3092139	0.3727766	0.4340946	0.4665733	0.3582938	0.2895093	0.3234555	0.2338519	0.1549906	0.1536608	0.1518740	0.3796015	0.1472260	0.1727001	0.2151139	0.2845811	0.1738030	0.1722889	2.22020350565852	0.00017391	-0.83274
801	Lathosterol	0.6522503	1.1067074	2.0920437	1.3283445	2.7507298	5.3253453	2.4669102	1.1123503	1.7453740	1.2874731	0.2327734	1.2804099	1.2143437	1.2186828	1.3507389	2.1059209	1.1901393	0.8506240	1.1629473	0.5716514	1.2499474651402	0.071375	-0.82972
1109	Trp-Trp-Arg	0.023831969	0.031648446	0.013987529	0.017114473	0.030669687	0.010844465	0.035934945	0.020259687	0.017719860	0.010047725	0.005254020	0.006561302	0.006171067	0.013796322	0.006658031	0.007150941	0.007283753	0.035442254	0.024692560	0.007286412	1.28053851875129	0.046353	-0.81787
46	L-Malic acid	0.11737257	0.27279147	0.09132933	0.07791019	0.23391485	0.09667897	0.18574538	0.15593499	0.09014606	0.21623530	0.07352055	0.06954493	0.07746015	0.09436861	0.07514925	0.08975555	0.08331932	0.15489506	0.08680817	0.07581131	1.59095299242361	0.011627	-0.8045
945	Met-Val-Arg	0.08019612	0.10590224	0.05219346	0.07210680	0.12284156	0.05236786	0.13361238	0.10988825	0.05461775	0.03472624	0.02740282	0.02396357	0.03045141	0.08615796	0.02845537	0.03930313	0.03396925	0.10891940	0.05179052	0.04269161	1.45983334436604	0.024116	-0.79074
744	Malonic acid	0.04175691	0.07817556	0.04550642	0.15215201	0.04862011	0.06526930	0.06266864	0.08605662	0.04010576	0.25682509	0.08751973	0.07895000	0.04585695	0.03958594	0.03279526	0.04065841	0.05675901	0.06580667	0.02968787	0.03006563	1.03754905364182	0.11778	-0.78887
1099	2-Aminoethyl diphenylborinate	0.7412200	0.7867179	0.6118882	0.5953020	0.5394266	0.7000697	0.6299131	0.5564316	0.8897289	0.7987797	0.2601117	0.3815299	0.4170302	0.5283823	0.3388416	0.3576772	0.3393653	0.7616737	0.3276274	0.2744863	2.18761187806556	0.00014406	-0.78079
50	Isocitrate	0.03903610	0.02997229	0.03173480	0.03135687	0.03456727	0.04288186	0.03897918	0.03970560	0.02472146	0.07286636	0.01578130	0.01621033	0.02395999	0.03505073	0.01717425	0.02401816	0.01963400	0.03250362	0.02087380	0.02253129	1.8547825920843	0.0032946	-0.76056
766	Glycochenodeoxycholate	0.7393231	0.5992285	1.1105465	0.4573648	1.0859707	0.9240327	1.2549088	0.9861178	1.0638809	0.5857940	0.4887539	0.2262886	0.2071292	0.7130025	0.2683632	0.2765458	0.3211627	2.0655320	0.3721174	0.2803997	1.11224693762732	0.085501	-0.75482
47	Indolelactic acid	0.02764997	0.03012019	0.02216140	0.05169129	0.02610865	0.03427986	0.03299234	0.02734407	0.02881018	0.05189948	0.02088125	0.01813603	0.02043667	0.01450585	0.01719086	0.01575642	0.01715942	0.04420099	0.01565306	0.01805592	1.68354950496294	0.006524	-0.72158
96	Isobutyrylglycine	0.024359059	0.085101963	0.013554451	0.021031535	0.043668296	0.018907703	0.023679078	0.024179623	0.032883747	0.030612678	0.027846455	0.011677368	0.015171863	0.014157581	0.016502344	0.012045039	0.023279820	0.013354924	0.033212422	0.027943304	1.13126836330338	0.093731	-0.70404
975	Val-Gly-Lys	0.016061757	0.036688957	0.023489109	0.027907629	0.024813954	0.027766749	0.024049999	0.017565820	0.018438523	0.017645398	0.007567702	0.010244787	0.007268491	0.022983928	0.008338223	0.006848367	0.021722784	0.036007220	0.013540454	0.009891608	1.46569411016676	0.023362	-0.69894
1081	Arachidonoyl ethanolamide	0.05356960	0.06635682	0.06247712	0.06218165	0.08019807	0.06353804	0.09724967	0.09161137	0.03215382	0.04601174	0.02713188	0.02481457	0.04879103	0.06317628	0.03322059	0.03293580	0.01849268	0.08659225	0.04660706	0.02244722	1.59602993363838	0.013947	-0.69716
820	Ribothymidine	0.07191091	0.18863666	0.05352658	0.10955634	0.08450190	0.07580760	0.07429146	0.08164164	0.06818350	0.14007865	0.06552605	0.05084871	0.06479818	0.08085181	0.04686869	0.06350738	0.05321982	0.07423054	0.04220613	0.04548289	1.58148279903273	0.016077	-0.69041
822	Pseudouridine	0.17145805	0.18675569	0.18464395	0.16365883	0.16929378	0.21289824	0.20090921	0.15909254	0.15567134	0.13875804	0.08045329	0.08613161	0.09968922	0.19648623	0.08616202	0.08822390	0.13612211	0.13440038	0.09436329	0.09713106	2.2233220376303	0.00014375	-0.66528
52	alpha-N-Acetyl-L-glutamine	0.010098457	0.011710286	0.008536935	0.007205963	0.009781920	0.010907568	0.009117886	0.008600478	0.006138904	0.024967040	0.006025417	0.005044437	0.006669119	0.010636978	0.006346245	0.005395032	0.006381997	0.008843685	0.006269609	0.006936534	1.367806422254	0.041037	-0.64328
983	Phe-Phe-Lys	0.01941376	0.02638674	0.01827088	0.01604333	0.03065747	0.01874879	0.03584941	0.02769610	0.02060294	0.01737913	0.01098498	0.01182005	0.01296350	0.01696486	0.01071193	0.01178773	0.01193021	0.03466400	0.01548812	0.01205074	1.49705862415874	0.016774	-0.62934
909	Tyr-Lys	0.19765023	0.18627151	0.16349636	0.20586038	0.14468423	0.20209499	0.17097620	0.13321104	0.11221196	0.08496211	0.08874362	0.08127368	0.07573736	0.17825041	0.09768165	0.09548506	0.11424641	0.13188838	0.10048568	0.07846001	1.90266141726157	0.0028847	-0.61965
770	Picolinic acid N-oxide	0.023404536	0.027426808	0.022385351	0.043373106	0.019976235	0.024476607	0.025627586	0.027236193	0.021042793	0.094108949	0.033316126	0.021748725	0.018809574	0.022935997	0.019002069	0.015970722	0.025357301	0.029571437	0.008319214	0.019643652	0.967956514716353	0.14202	-0.61619
95	Galactonic acid	0.08381297	0.12885668	0.07975310	0.06461139	0.10447688	0.06984507	0.10496949	0.08289337	0.07772724	0.12699819	0.05743094	0.06726182	0.06354595	0.05936900	0.06096516	0.06903265	0.05659905	0.06371669	0.05653763	0.05004445	2.05989563123119	0.00041987	-0.61206
1057	Trp-Glu-Arg	0.08313882	0.12564328	0.08255170	0.08082080	0.13347667	0.08270933	0.11675170	0.12781098	0.06088712	0.05197811	0.04168825	0.04640551	0.04615552	0.09169672	0.04499881	0.06131013	0.05714378	0.10434671	0.07871378	0.04957861	1.6370223290529	0.011623	-0.60448
56	L-Ascorbic acid	0.11345234	0.22412642	0.10537748	0.10994901	0.13109736	0.14160321	0.09643211	0.10662616	0.05564009	0.07201994	0.05256203	0.05904161	0.06884689	0.12721443	0.07199082	0.08872224	0.08909942	0.06475915	0.06873324	0.07192489	1.55591769987538	0.023738	-0.59999
110	Isovalerylglycine	0.09510457	0.12636957	0.04380467	0.06376255	0.12352891	0.07494004	0.07158371	0.06323559	0.12360883	0.08230012	0.07842052	0.03351636	0.04934201	0.03833013	0.04222693	0.03603557	0.08655321	0.04157437	0.09569863	0.07162569	1.44700446530205	0.022485	-0.59874
93	Estriol 16alpha-(beta-D-glucuronide)	0.011376680	0.012171472	0.007083832	0.016266845	0.008379239	0.009059567	0.015260268	0.012175013	0.003886148	0.005097972	0.005840120	0.005015733	0.007867671	0.007073609	0.007164206	0.006650823	0.003090856	0.009547057	0.007901115	0.006616269	1.47131357021639	0.027058	-0.59366
782	Uric acid	0.2124857	1.1679244	0.3283738	0.2566400	1.0047823	0.3268517	0.6297311	0.4156764	0.5032743	0.3390675	0.2979823	0.3715883	0.3230790	0.2901693	0.3228657	0.3096789	0.2941767	0.4318198	0.4200338	0.3847166	1.04639249909214	0.11198	-0.58932
68	DL-3-Phenyllactic acid	0.11055249	0.06209241	0.06690423	0.16811119	0.06578228	0.09458332	0.09905085	0.17665386	0.07077219	0.27562638	0.05330101	0.05037371	0.05780936	0.05796977	0.05520479	0.06245561	0.05032241	0.21500299	0.10266110	0.09691456	0.934102941007339	0.16845	-0.56942
87	3-Methoxy-4-Hydroxyphenylglycol Sulfate	0.10277561	0.10273086	0.08161134	0.22176162	0.07511226	0.12057821	0.11590673	0.13937410	0.09067238	0.60094078	0.11756124	0.08785385	0.12232212	0.07348640	0.08746995	0.08927153	0.07814439	0.34458844	0.06031321	0.05314821	0.603023701172237	0.35746	-0.56779
1069	Triflupromazine	0.010016044	0.021946960	0.009742200	0.007994886	0.018106455	0.009388186	0.017352699	0.016902540	0.012207604	0.019978097	0.008597399	0.006571936	0.010161078	0.008735572	0.008908745	0.011253960	0.009151792	0.012813603	0.010059837	0.010928231	1.56751564184233	0.012969	-0.56365
756	1-Octadecanoyl-sn-glycero-3-phosphoethanolamine	13.995951	15.485118	13.995358	12.109268	12.698943	14.680042	14.873736	12.204315	20.261004	13.773992	6.679514	8.559896	9.152188	16.704587	8.548275	8.470592	6.811427	17.864117	7.333191	7.432735	1.74970457761996	0.0056899	-0.56254
82	N-Acetyl-L-aspartic acid	0.012488535	0.018547277	0.011567446	0.013789728	0.016953964	0.016653887	0.018786081	0.015761523	0.013222093	0.029082797	0.011380915	0.005819999	0.010602401	0.011185571	0.010343597	0.009135351	0.012557656	0.014896965	0.013152091	0.014075823	1.6695344416287	0.0076921	-0.56034
925	alpha-D-Glucose 1-phosphate	0.05036643	0.06356829	0.03792050	0.03745122	0.05508643	0.03653636	0.03771270	0.03480610	0.02047193	0.02525864	0.02403932	0.01995599	0.02016893	0.04333334	0.02303779	0.02713350	0.03808961	0.02782984	0.01977315	0.02787209	1.57720275488993	0.016512	-0.5575
75	Phenol	0.04780748	0.03948197	0.02824306	0.02081478	0.04477137	0.02820907	0.04930232	0.04329697	0.04273590	0.06350343	0.03176545	0.01331935	0.02537830	0.03636229	0.02449806	0.01829122	0.03643887	0.03964080	0.01634850	0.03660099	1.47584348336314	0.017565	-0.55074
121	Nicotinate D-ribonucleotide	0.006985130	0.036822023	0.012776981	0.008404383	0.041468472	0.019380139	0.018336474	0.013123763	0.017792062	0.009217933	0.009683827	0.012423950	0.011957043	0.010134552	0.012312734	0.011669005	0.009953716	0.015861202	0.016956489	0.015302915	0.985276976393441	0.14501	-0.54577
11	L-Citrulline	0.09045254	0.07867800	0.09187414	0.05896859	0.10493226	0.11470498	0.11278321	0.08410245	0.09077678	0.07208906	0.05395336	0.05290932	0.04940764	0.10499792	0.05357448	0.06742346	0.05668796	0.08301649	0.05541894	0.04413011	1.87150958112588	0.0029584	-0.5331
804	Cytidine	0.11104287	0.11139280	0.10731563	0.08661048	0.13392899	0.11276197	0.12952563	0.11522337	0.12013303	0.08746492	0.06741081	0.05506353	0.08160593	0.10807515	0.06757582	0.06966410	0.08415304	0.10390995	0.06771446	0.06998753	2.15512522021376	0.00018379	-0.52499
825	Pristanic acid	0.14421452	0.19826422	0.13038261	0.11300353	0.08452871	0.23241879	0.37766231	0.37243761	0.10195602	0.09350661	0.06640119	0.06688956	0.14133078	0.10522114	0.05987222	0.08263624	0.25606309	0.12878504	0.30448943	0.07556022	0.826919071111321	0.21949	-0.52197
83	Estrone-3-glucuronide	0.04322226	0.04676969	0.04800327	0.04120763	0.05934581	0.03905539	0.08465874	0.06125732	0.03763822	0.05055003	0.03982102	0.03224030	0.03018981	0.02980811	0.03163500	0.03928576	0.02215882	0.06557691	0.03259063	0.03388799	1.50098798819098	0.015767	-0.51861
1078	Myriocin	0.013430039	0.020717592	0.011356875	0.009621274	0.019419168	0.012304537	0.026276562	0.020797351	0.018241175	0.017116903	0.008502992	0.008602067	0.009201541	0.011197011	0.008661855	0.009074677	0.010152199	0.026289131	0.012361559	0.014294925	1.26114265446427	0.045799	-0.51651
761	Epitestosterone	0.07121570	0.08067556	0.06643700	0.07253859	0.08799622	0.07835694	0.09070222	0.08668829	0.04955825	0.04817142	0.04497732	0.04377488	0.05464777	0.06529888	0.04435760	0.06208681	0.04671742	0.08607033	0.03323586	0.04551930	1.72375945736305	0.0067399	-0.47557
35	Xanthosine	0.09019319	0.20347055	0.09571605	0.07801798	0.10294610	0.10098359	0.10242606	0.09272944	0.17353122	0.06886500	0.05969356	0.07695694	0.08328236	0.08836851	0.06498836	0.06148563	0.07474661	0.11468932	0.09885831	0.07675939	1.30400486474237	0.048711	-0.47134
827	Phe-Arg-Arg	0.04791296	0.06594754	0.04188411	0.06881690	0.05052204	0.04529281	0.04933836	0.05263398	0.05841522	0.06671404	0.03763087	0.01944738	0.01808918	0.02628374	0.03790136	0.02445055	0.01652671	0.09092752	0.08824240	0.03547298	1.06539167055684	0.11577	-0.47105
1093	Aldosterone	0.04901191	0.03263666	0.03882119	0.03218889	0.06600480	0.03871658	0.05211711	0.06189649	0.03325020	0.03177678	0.02865308	0.02779443	0.02650955	0.03148815	0.02511855	0.02644032	0.03251918	0.04688201	0.03722468	0.03548598	1.5029016739332	0.018568	-0.45617
856	Stearoylcarnitine	0.5710922	0.5302466	0.5935348	0.2968475	0.5914377	0.6744668	0.7126780	0.5758664	0.7910358	0.4505385	0.3432047	0.3322096	0.4475548	0.6588256	0.4035306	0.3702536	0.3776850	0.6314837	0.2931437	0.3661513	1.55082192866486	0.015869	-0.45438
1041	"1-(2-Nitrobenzylidenamino)-2,4-imidazolidinedione"	0.09855214	0.11196493	0.08334613	0.07092567	0.14020140	0.09681689	0.11585554	0.08528777	0.08851249	0.06616506	0.05424010	0.05608040	0.05803463	0.10096013	0.06217341	0.06411662	0.07145230	0.09827811	0.06665521	0.06915749	1.65711650492634	0.0090129	-0.44975
802	1-Eicosatrienoyl-sn-glycero-3-phosphoethanolamine	2.455129	2.426718	2.294382	2.028702	1.977213	2.419911	2.269925	2.089103	2.731348	2.142282	1.187132	1.616059	1.722715	2.582437	1.537746	1.606535	1.347101	2.355842	1.331782	1.469468	1.98964242884788	0.0013243	-0.44648
834	Lumichrome	0.28247312	0.11082460	0.11452080	0.08219389	0.11277609	0.12514863	0.12992647	0.18181933	0.11421718	0.09047077	0.06438484	0.06152031	0.08488813	0.14032913	0.08045455	0.07961117	0.09226445	0.14193191	0.15012419	0.09109746	1.12932075239932	0.10917	-0.44639
1049	Allantoin	0.06187309	0.06315416	0.05703606	0.04186266	0.07906124	0.06108925	0.07702122	0.09128875	0.06853574	0.12145142	0.04164794	0.03861783	0.04757146	0.07869306	0.04155603	0.06398456	0.05358595	0.07397423	0.04733536	0.04419044	1.40042578747095	0.032902	-0.44361
1045	D-Glucarate	0.16796016	0.11437489	0.18155800	0.19512808	0.14352173	0.23264589	0.17089350	0.14644553	0.13879256	0.08323384	0.09842577	0.09589386	0.09814548	0.20063405	0.10509209	0.10710472	0.13841184	0.10800530	0.10875860	0.10123058	1.53646388639906	0.023882	-0.4387
747	6-Benzylaminopurine	0.06680967	0.05286682	0.07175252	0.05469325	0.08530159	0.06797765	0.06750374	0.06608284	0.06028817	0.04068317	0.06926652	0.03999584	0.03600224	0.05303597	0.04094395	0.04327981	0.05119020	0.05286338	0.03709643	0.04574942	1.78605356166625	0.003888	-0.4335
49	1-Hexadecanoyl-sn-glycero-3-phosphoethanolamine	5.899038	6.709944	4.715767	4.934763	4.848336	5.531149	5.907632	6.592792	8.729936	8.949357	3.745691	3.526821	4.739221	5.210522	4.148364	3.696591	3.762744	7.904278	5.958111	3.921494	1.4726191038013	0.022196	-0.43044
1046	Acetyl phosphate	0.02783813	0.08082433	0.03915647	0.02785014	0.03517592	0.04471431	0.02001102	0.02618581	0.03312385	0.02145422	0.02058711	0.01869558	0.02719096	0.03928974	0.03663110	0.03819879	0.02095830	0.01796852	0.02034629	0.02524343	1.05323499461773	0.15744	-0.42664
767	Glycocholic acid	0.6817546	0.5093726	0.9568629	1.0231151	0.8119935	0.8970846	1.1241378	0.7071638	1.4989908	0.7790030	1.2077038	0.4361416	0.1751025	0.6928866	0.4242370	0.2847024	0.4680762	2.2244516	0.4727048	0.3093505	0.652392826677755	0.29729	-0.42508
995	Trp-Gly-Lys	0.004640950	0.002841723	0.005388808	0.002068397	0.005654647	0.008544083	0.010727097	0.010934259	0.003972855	0.010211475	0.005147598	0.004185141	0.005692014	0.005366564	0.003100994	0.003163600	0.006366369	0.006125300	0.003012003	0.006317814	0.918071000888839	0.16516	-0.42278
81	2-Hydroxy-3-methylbutyric acid	0.17040953	0.16022249	0.20107174	0.17540686	0.18110398	0.24724864	0.18950058	0.21798858	0.20722513	0.18147850	0.11248914	0.10461558	0.15154956	0.14270692	0.12251012	0.14537601	0.10658012	0.27828166	0.13419312	0.14680554	1.60178315974787	0.013785	-0.41866
927	Pro-Asn	0.02042092	0.03931142	0.02117510	0.01599367	0.02898787	0.02106472	0.02746578	0.02286553	0.02922557	0.02676911	0.01743541	0.01856879	0.02264246	0.01803037	0.01829231	0.01408987	0.01796665	0.02752592	0.01431419	0.02076377	1.49595362923789	0.016687	-0.41755
1098	Ergocalciferol (Vitamin D2)	0.014799820	0.016547558	0.004853415	0.011550471	0.011857488	0.011349788	0.013066339	0.031912247	0.015475426	0.013526233	0.002734006	0.005213621	0.011847539	0.008614797	0.008668845	0.016461193	0.007258978	0.016414230	0.011825231	0.019489680	0.915939821665572	0.20483	-0.41737
991	Barbituric acid	0.005899155	0.020033538	0.006344554	0.007385827	0.015073234	0.009515769	0.007370370	0.007438222	0.006381603	0.011011749	0.005620632	0.008150268	0.005557628	0.006895676	0.007768357	0.008294437	0.006407049	0.009223193	0.006769818	0.007862536	1.05088495024382	0.12888	-0.41087
1092	Marbofloxacin	0.015882329	0.002734779	0.020893937	0.007615473	0.002872412	0.018344767	0.010083449	0.014579483	0.022520129	0.011543005	0.006213610	0.007496430	0.006754815	0.012658500	0.005904561	0.007799247	0.011815928	0.017512923	0.012732323	0.007492353	0.81951206999654	0.23882	-0.3988
987	"5alpha-Androstane-3,17-dione"	0.05626353	0.08217056	0.05569522	0.06523135	0.07368262	0.05709331	0.07916551	0.06256546	0.04785723	0.03722992	0.04124080	0.04238599	0.04182972	0.06783947	0.03870323	0.04400360	0.04139680	0.07443355	0.03391482	0.04760593	1.43255605168076	0.029202	-0.38225
111	N-(omega)-Hydroxyarginine	0.016095368	0.006377038	0.013445176	0.014415565	0.008891047	0.016693298	0.010246821	0.009638382	0.016423093	0.017883171	0.010219393	0.011528910	0.010530681	0.013698228	0.009945870	0.009120621	0.007684721	0.013986096	0.006595818	0.007888443	1.25110451207518	0.065086	-0.36253
6	Indoxyl sulfate	2.9423180	2.6398847	1.9407501	2.7995257	2.6175229	1.6584819	3.6039533	3.0515720	1.8998648	3.7464717	2.7198320	2.0500661	2.0380745	2.4646263	1.7265547	1.7159206	2.8431479	2.4153588	0.9497803	2.3267680	1.16266299382876	0.061841	-0.34015
101	D-Threitol	0.7334489	0.7742114	0.9052399	0.4966013	0.9411154	0.9222341	1.1310309	1.0428952	0.8653147	0.4592190	0.4243335	0.4367123	0.6230741	0.8756092	0.7913000	0.7428837	0.4306554	0.8094161	0.7728930	0.6734978	1.25318914922374	0.069337	-0.32995
981	His-His-Arg	0.07960197	0.09214652	0.08740707	0.07041275	0.11280784	0.07766884	0.10185274	0.09177749	0.05559438	0.05749653	0.05337411	0.04276392	0.06659214	0.06658756	0.05928516	0.05618374	0.06145206	0.08609837	0.11145235	0.05972177	1.22252069296965	0.068601	-0.31736
1106	Arg-Thr-Lys	0.04297476	0.05094719	0.05821349	0.05337763	0.08199629	0.05868703	0.09215368	0.08257439	0.05866937	0.05684835	0.02602514	0.03788510	0.05209692	0.07943542	0.05030656	0.06355819	0.05260757	0.07214346	0.03041790	0.05026043	1.03505510075118	0.11856	-0.30619
936	Sphingomyelin (d18:1/18:0)	0.13033853	0.42575442	0.91009631	0.72102840	0.69199020	0.83243621	0.63016226	0.49078668	0.62601463	0.48597093	0.07174743	0.36103511	0.68629890	0.48155273	0.59776006	0.55666996	0.55639163	0.46849730	0.53820360	0.51611307	0.828644649955107	0.22543	-0.29828
889	5-Methylcytosine	0.08617093	0.07323284	0.09023768	0.10817566	0.08343848	0.09023489	0.09251850	0.08980496	0.08287548	0.08176343	0.07316911	0.06954846	0.06807323	0.08413319	0.06354080	0.06775137	0.07390927	0.08165119	0.06839252	0.06428870	2.14122586977522	0.00025293	-0.29812
739	N6-methyladenosine	0.06875548	0.07764857	0.07292295	0.07842310	0.07085833	0.08291869	0.08301712	0.08156934	0.06670319	0.06373936	0.04867825	0.05902677	0.06054078	0.07759315	0.05497028	0.06319820	0.06588920	0.05720255	0.05508808	0.06507851	2.1055227147516	0.00057855	-0.29792
742	D-erythro-Sphingosine-1-phosphate	1.6525481	1.2069304	1.7837842	1.2933673	1.6231354	1.6486012	1.9162455	2.0842959	1.6562700	1.4928355	0.8226135	1.1772597	1.3021092	2.2676332	1.3089679	1.2085547	1.3458159	1.4960497	1.0907818	1.2933706	1.33381328031445	0.049793	-0.29714
122	beta-Nicotinamide D-ribonucleotide	0.011818425	0.006836224	0.014137186	0.005784870	0.021102891	0.014732267	0.032125372	0.023096980	0.022214828	0.007200525	0.004711845	0.007210828	0.010814074	0.016206453	0.019474202	0.014172140	0.005719204	0.017967169	0.019164152	0.014194173	0.592218886230504	0.37498	-0.29503
63	L-Arginine	0.06118365	0.05399781	0.07067191	0.04994904	0.05457353	0.07356588	0.04762715	0.05090419	0.05940324	0.04833907	0.04162922	0.03734905	0.04662857	0.07062196	0.04137630	0.04896888	0.04823518	0.05593069	0.03095302	0.04479326	1.47283457449914	0.032637	-0.28967
921	"2',4'-Dihydroxyacetophenone"	0.008750953	0.018531029	0.012179372	0.007919829	0.012165292	0.012352185	0.011186363	0.010713559	0.014631607	0.008948944	0.008378899	0.007870802	0.010724090	0.011583270	0.007480675	0.009397155	0.009986161	0.009928980	0.011873350	0.008851975	1.25044889678803	0.067715	-0.28894
1085	Ser-Pro-Arg	0.10607894	0.06855543	0.06969206	0.07753431	0.09278517	0.07770105	0.10491832	0.09862555	0.09105943	0.08512407	0.06169869	0.05800091	0.06597462	0.07950560	0.06238530	0.06178867	0.05736223	0.09761771	0.09413072	0.07593758	1.47065299395342	0.023506	-0.28771
877	16-Hydroxypalmitic acid	0.2023432	0.2059219	0.1987048	0.1461643	0.1693633	0.2000287	0.2082578	0.2144956	0.2547615	0.2334275	0.1070708	0.1333606	0.1612609	0.2318239	0.1657918	0.1672168	0.1535153	0.2041218	0.1827152	0.1655329	1.51502152075564	0.022796	-0.28201
876	Glycolithocholic acid	0.10980860	0.13336266	0.15083140	0.07332323	0.18937146	0.11664370	0.22294816	0.15343263	0.12967351	0.10312582	0.10163890	0.10053785	0.09454072	0.13060835	0.09485033	0.12804117	0.11474862	0.19068955	0.09266911	0.09005360	0.8775240568275	0.16384	-0.28032
913	5alpha-Androstan-17beta-ol-3-one	0.4938299	0.3756432	0.3372629	0.2803423	0.4042365	0.3734640	0.3528082	0.6560832	0.3069543	0.3035159	0.2967682	0.2284256	0.2215554	0.2758869	0.2542016	0.2516578	0.2887106	0.3320968	0.4621118	0.5873004	0.945125569781531	0.19661	-0.2801
1103	3-Methoxy-4-hydroxyphenylethyleneglycol	0.02863829	0.02632904	0.04314121	0.01737923	0.04326252	0.04049833	0.05798723	0.05405288	0.04446126	0.02246718	0.01775137	0.02040714	0.02813854	0.03767726	0.03845298	0.03631087	0.01671524	0.04232500	0.03971296	0.03434569	0.850433651017786	0.22329	-0.27842
869	2-butoxy-Ethanol	0.1662657	0.1942635	0.1451873	0.1877496	0.1849849	0.2216042	0.1620746	0.1578106	0.1503172	0.1085468	0.1286216	0.1200662	0.1450027	0.2043213	0.1148060	0.1363609	0.1551275	0.1201137	0.1163328	0.1459726	1.45174060052511	0.037887	-0.27575
948	Oxypurinol	0.01247331	0.03284817	0.01199034	0.01118560	0.01807871	0.01335322	0.01297632	0.01661005	0.01974233	0.01157612	0.01040489	0.01337033	0.01208744	0.01254581	0.01430682	0.01474142	0.01136004	0.01405961	0.01354286	0.01643512	0.886623356684712	0.21038	-0.27573
71	"D-Fructose 1,6-bisphosphate"	0.09088208	0.09763365	0.09906891	0.07177623	0.13445812	0.11635371	0.13067559	0.12730257	0.11261696	0.07364067	0.07402240	0.06983360	0.08798637	0.09044773	0.09711016	0.09018520	0.07652389	0.11417552	0.08674575	0.08394994	1.35369545240646	0.037896	-0.27572
962	Dimetridazole	0.05281506	0.07317141	0.02914939	0.04460110	0.07373466	0.06023852	0.04732547	0.05557053	0.03086851	0.05134938	0.02489211	0.03015331	0.02739188	0.05554397	0.04814834	0.05970118	0.03127184	0.03502437	0.05040264	0.06624710	0.990345591444621	0.1958	-0.27502
988	"2,2-Dimethyl-4-pentenoic acid"	0.15046112	0.11540123	0.15661145	0.13262254	0.13077316	0.17804110	0.18877595	0.19398912	0.09265153	0.12326472	0.11597135	0.11947369	0.10487099	0.15604737	0.11008815	0.12742870	0.13509658	0.10427443	0.12652227	0.11134535	1.37944305569813	0.04514	-0.27219
1034	Acetylcysteine	0.03370841	0.03043495	0.02902816	0.03846013	0.04397962	0.03728928	0.03264670	0.03085701	0.02485156	0.01840202	0.02268849	0.02347693	0.02685711	0.04073296	0.02745805	0.03032917	0.03080329	0.02338415	0.02086723	0.01952926	1.17304959507667	0.092245	-0.26442
1003	Gly-Met-Arg	0.10304973	0.07753566	0.09457273	0.09027797	0.11791015	0.10605228	0.12000344	0.11391347	0.07621012	0.06949309	0.06917148	0.07960876	0.06651599	0.10944710	0.06304876	0.07442501	0.08306555	0.08402337	0.09737921	0.08572750	1.35900396565118	0.046296	-0.25431
800	(R)-3-Hydroxybutyric acid	0.08419761	0.09235471	0.10289519	0.06349837	0.10784719	0.10069098	0.12149380	0.09966675	0.10287319	0.05450782	0.06024015	0.06291349	0.07431496	0.10507857	0.08951139	0.09441224	0.05586183	0.07930697	0.08212206	0.07684322	1.20707967119138	0.082981	-0.25268
27	Hydroxyisocaproic acid	0.1628450	0.1626592	0.1979691	0.2262290	0.1799720	0.2244419	0.1895140	0.1894049	0.1665065	0.1574624	0.1262942	0.1312981	0.1665924	0.1617126	0.1233529	0.1449282	0.1526145	0.2651160	0.1291692	0.1608930	1.20956351050252	0.069699	-0.24961
1043	5-Hydroxyhexanoic acid	0.03942189	0.04857914	0.03921252	0.05975145	0.04932249	0.03791936	0.04311595	0.05185927	0.02926397	0.03024068	0.03270968	0.03662286	0.03187572	0.03602291	0.03636628	0.04342526	0.04050033	0.03603516	0.03007383	0.03750854	1.28737306514414	0.055041	-0.24736
1047	Pro-Ala-Arg	0.10163872	0.08305393	0.07603688	0.08651674	0.08809378	0.07903586	0.09535785	0.12795231	0.06994392	0.05924634	0.06348785	0.05345358	0.05228605	0.07818507	0.05517993	0.06572602	0.06781952	0.08888143	0.10620290	0.09931458	1.08243200904253	0.12863	-0.24687
1032	"5-ethyl-1,3-Dioxane-5-methanol"	0.12269238	0.03061829	0.06288349	0.03843642	0.05191479	0.05763625	0.03924719	0.13799641	0.04550165	0.05801049	0.03792274	0.03541541	0.03138598	0.03299362	0.03463504	0.04087240	0.03545169	0.04715827	0.13682461	0.11085968	0.494363978467477	0.54605	-0.24683
953	Uvaol	0.009379187	0.007955885	0.012944659	0.007639821	0.004623964	0.006537061	0.005621313	0.005490339	0.005611289	0.006074055	0.009443084	0.004824826	0.007270308	0.005247387	0.006170381	0.002315876	0.004563384	0.006268090	0.008189770	0.006304139	0.770968766395787	0.27617	-0.24629
117	Protoporphyrin IX	0.017615363	0.016066952	0.018787211	0.021863785	0.015875667	0.019659680	0.020585932	0.016224191	0.017385150	0.021482001	0.016999025	0.013088283	0.013265958	0.012587963	0.013934539	0.014315747	0.014338711	0.028167309	0.023036839	0.006973058	0.900393340197237	0.16783	-0.2437
970	Tridecanoic acid (Tridecylic acid)	0.1586467	0.1434498	0.1744215	0.1846081	0.1710801	0.1825477	0.1857333	0.1957616	0.1143301	0.1049215	0.1514196	0.1276093	0.1195028	0.1816313	0.1207963	0.1504662	0.1281897	0.1175529	0.1256192	0.1429345	1.39315038564907	0.047523	-0.24232
758	L-Cystathionine	1.2835214	0.4551572	0.7775913	0.4850021	0.5921188	0.7587879	0.5283021	1.5661724	0.5776772	0.6903971	0.4458605	0.4839056	0.5125100	0.5530817	0.4666745	0.5491168	0.4430146	0.6178703	1.3027601	1.1478642	0.620447560528975	0.44214	-0.24216
823	Tyr-Ser-Arg	0.17697603	0.16942763	0.30637552	0.21416031	0.22815374	0.31330772	0.19225752	0.24432696	0.13629344	0.18019545	0.15764470	0.14116870	0.14045924	0.25033029	0.20660146	0.26721070	0.15976127	0.15288583	0.18564608	0.17099195	1.04805755751239	0.17361	-0.23804
969	7-Keto-8-aminopelargonic acid	0.15322452	0.08779429	0.11491251	0.12517846	0.12614762	0.15889001	0.11097788	0.12360432	0.08271015	0.08867670	0.12687977	0.08338702	0.09842098	0.12631305	0.08327225	0.09541361	0.10775210	0.08364013	0.09872952	0.09006785	1.23836253734848	0.084077	-0.23798
31	L-Phenylalanine	1.3113404	1.5476640	1.2923871	0.9006621	1.7036773	1.3353294	1.6744683	1.4848110	1.5202900	1.1085003	1.2338348	1.1266747	1.2835122	1.1456422	1.1665937	1.1678478	1.1003395	1.4599966	1.0256426	1.1549738	1.34019587437443	0.034093	-0.2262
102	Pyridoxal 5'-phosphate	0.008035014	0.007751220	0.009211090	0.008020863	0.009431007	0.009403072	0.008104576	0.007063080	0.007174941	0.005217398	0.005301200	0.006724233	0.005147318	0.009086086	0.005976525	0.007917627	0.007530715	0.007410033	0.005421993	0.007382652	1.28991116140134	0.061907	-0.22598
738	L-Pipecolic acid	0.5252385	0.4442592	0.5866916	0.3534634	0.5424890	0.7331745	0.5666403	0.5437103	0.4346119	0.4796686	0.3758480	0.3815830	0.4628454	0.6088812	0.4183843	0.4686598	0.4685763	0.4763157	0.4071773	0.4077380	1.25714615543209	0.076305	-0.21906
894	Tauroursodeoxycholic acid	1.5845848	0.9546055	0.9447226	1.1474651	1.0738249	1.0029380	1.2975035	1.1126002	1.1623735	1.3834696	0.9453573	0.8726241	1.2667582	0.9038578	0.9638525	0.9278430	0.9986209	1.2449774	1.0981142	0.8062356	1.20136019362302	0.057507	-0.218
845	Glycerophosphocholine	0.09613848	0.10002479	0.09975815	0.10541605	0.10053714	0.11140709	0.09641122	0.09579908	0.11430940	0.09536030	0.08314435	0.08048413	0.09175622	0.09991767	0.07886091	0.07173002	0.09677221	0.11390138	0.08445966	0.07241354	1.66685078437339	0.0074806	-0.21693
759	Arg-Trp-Lys	0.24147755	0.13568459	0.26929388	0.16487411	0.16006897	0.27111883	0.17857226	0.13317937	0.19541144	0.07933722	0.20015160	0.13878332	0.21180827	0.18735921	0.15986588	0.19255177	0.09419397	0.11424864	0.15061061	0.12521736	0.805515861915425	0.29189	-0.21591
1004	PyroGlu-Val-Lys	0.4547593	0.2840055	0.3330426	0.2581430	0.2729638	0.3388438	0.3601393	0.6478966	0.3153800	0.3320947	0.2429757	0.2405879	0.2370700	0.2775418	0.2393246	0.2360761	0.2310970	0.5038061	0.4675340	0.4377039	0.688021496477361	0.35205	-0.20826
104	L-Gulonic gamma-lactone	0.04877374	0.04298030	0.06162466	0.03509155	0.05578513	0.06034345	0.06403443	0.05880235	0.04837314	0.03724863	0.03828000	0.03284754	0.04126920	0.05950251	0.05018212	0.05000099	0.03531958	0.04776943	0.04639307	0.04304040	1.12202207679614	0.11578	-0.2066
878	2'-Deoxyuridine	0.08602807	0.01461695	0.04132856	0.02081848	0.02808035	0.03011208	0.01620162	0.10382096	0.02381032	0.03668264	0.02133734	0.02135836	0.01722440	0.01884371	0.01628389	0.02243521	0.01849795	0.02475112	0.10113397	0.08612354	0.344258236854842	0.70247	-0.20636
740	Creatine	4.631887	5.590759	3.443773	3.315625	4.538159	4.043369	4.360780	3.613325	4.106560	3.910607	2.758508	3.562662	4.453118	4.158194	3.341137	3.615601	3.609737	4.758786	2.766988	3.020565	1.13809922214492	0.08538	-0.20521
741	"N6,N6,N6-Trimethyl-L-lysine"	0.03331365	0.03800388	0.03956858	0.03630707	0.04192785	0.04613057	0.04412353	0.04110109	0.03274060	0.02888118	0.03042962	0.03025073	0.02649538	0.03646490	0.02942454	0.03622206	0.03404247	0.04183680	0.03340410	0.03398284	1.40148114775613	0.037432	-0.20036
944	11-Deoxycortisol	0.12665317	0.07342449	0.02911455	0.01873201	0.16361437	0.03923986	0.15563856	0.78592184	0.01324410	0.03344527	0.02213050	0.01518773	0.04301600	0.03918993	0.04376239	0.05583539	0.10081675	0.08809797	0.62412907	0.22097138	0.182635357051023	0.84547	-0.19955
1005	Ala-Ala-Arg	0.3985693	0.2802949	0.4355278	0.3276856	0.3711564	0.3546119	0.4703819	0.5179710	0.4204477	0.3823270	0.3063188	0.2889185	0.2866833	0.4593304	0.2939503	0.3342527	0.2842587	0.5099267	0.3583550	0.3259415	1.01145894794069	0.13965	-0.19939
1009	2-methoxy-Ethanol	0.24817686	0.03849045	0.09113260	0.04669200	0.05745359	0.09114310	0.04852431	0.27959577	0.06657663	0.10549510	0.05870124	0.05940910	0.05084429	0.04086704	0.04929908	0.06486556	0.05739579	0.06737991	0.29747327	0.18864280	0.325473780735573	0.71837	-0.19918
813	Asp-Leu	0.02878335	0.04809740	0.05868142	0.03984080	0.09461188	0.04617231	0.04513171	0.09795669	0.03364489	0.02993311	0.03633441	0.02044369	0.04448308	0.05280495	0.04412752	0.04967953	0.04517873	0.03314102	0.07020796	0.05975152	0.554179369708498	0.46939	-0.19689
811	2-hydroxy-Benzeneethanol	0.10366388	0.08825879	0.11167012	0.06271398	0.09806432	0.10877018	0.10671574	0.09290090	0.10904073	0.06712610	0.06825635	0.08005474	0.08692909	0.10707202	0.08801802	0.08914804	0.10198027	0.07280224	0.06946926	0.06438706	1.07434005862935	0.10948	-0.19646
41	2-Hydroxyphenylacetic acid	0.4591149	0.2312999	0.3694163	0.2191318	0.2642621	0.3741349	0.2926442	0.4518393	0.3030632	0.2643809	0.2377213	0.1793388	0.2196630	0.3067607	0.2853007	0.2544071	0.2203229	0.2717789	0.4247198	0.4198144	0.821569850624081	0.29254	-0.19561
917	"1,2,3,6-Tetrahydrobenzylalcohol"	0.04449574	0.04216787	0.05802863	0.04627214	0.06100667	0.06042687	0.05850440	0.03858132	0.04300079	0.03543584	0.04197295	0.03730170	0.03773397	0.05556884	0.03729248	0.04270385	0.04675071	0.04344621	0.04463358	0.03957312	1.11481325485225	0.10242	-0.19249
76	alpha-ketoglutarate	0.20239348	0.24989672	0.13953703	0.12323202	0.19423311	0.13840995	0.16688015	0.17046758	0.16157041	0.28499997	0.13747185	0.14631963	0.18764804	0.14751557	0.17449939	0.15856521	0.14746394	0.20019422	0.15222732	0.15136727	0.838575874167556	0.20742	-0.1921
748	Creatinine	0.10678484	0.11458208	0.11583559	0.10222158	0.12113447	0.12712681	0.11750243	0.10932406	0.11811270	0.15983852	0.10563050	0.08570418	0.11338307	0.11172266	0.08969721	0.11682848	0.11019601	0.11235929	0.09280739	0.10604751	1.44329078781762	0.026607	-0.1913
871	3-Acetyl-11-keto-beta-boswellic acid	0.11470585	0.10169446	0.08547926	0.09272621	0.08327165	0.08605008	0.11207145	0.10074859	0.11400026	0.10487006	0.06267074	0.08949700	0.09226749	0.09758304	0.09499618	0.08398896	0.08040657	0.09874050	0.08864511	0.08503357	1.42080868495247	0.027461	-0.18824
90	Suberohydroxamic acid	0.2860242	0.1626671	0.1902010	0.1507332	0.1901144	0.2839556	0.2009852	0.1999067	0.2137834	0.1646582	0.1551648	0.1323604	0.1912200	0.2069410	0.2279479	0.1964173	0.1609821	0.1569748	0.2363219	0.1303599	0.938039956498118	0.20805	-0.18697
864	Trp-Met-Arg	0.11818229	0.12509983	0.11810163	0.13970267	0.10358380	0.17464748	0.12380816	0.11596488	0.12375373	0.10959914	0.08341276	0.12715878	0.11625697	0.12502598	0.10524863	0.11620664	0.11199703	0.10531123	0.10122246	0.11042147	1.34001467184055	0.058757	-0.18428
886	8-Chloro-1-octanol	0.07663724	0.01526102	0.03346533	0.01845614	0.01895141	0.02907944	0.01531052	0.09637899	0.02077756	0.03035948	0.01584809	0.02024203	0.01464382	0.01768139	0.01796793	0.01882398	0.01839356	0.02703831	0.09618627	0.06568930	0.311862555721329	0.73746	-0.18258
996	(S)-(-)-Citronellic acid	0.2071669	0.1796636	0.2120473	0.1863900	0.2001804	0.2369544	0.2015318	0.2157936	0.2057865	0.1677811	0.1617351	0.1626615	0.1693640	0.2210638	0.1719717	0.1954756	0.1980292	0.1589893	0.1534229	0.1829926	1.58708188013845	0.018839	-0.18117
1076	Pyridoxamine	0.06624362	0.07484654	0.04750758	0.04563506	0.06717322	0.04677379	0.06686058	0.04449481	0.05733313	0.06081746	0.05431732	0.04021554	0.05397466	0.04980012	0.05677355	0.04030043	0.04984805	0.04742125	0.07125033	0.04684756	0.931811555746407	0.15398	-0.17767
98	Acetoacetic acid	0.04199453	0.04990317	0.03275811	0.02977534	0.04337597	0.02756905	0.03591429	0.03499982	0.04260360	0.06516813	0.02812631	0.03213225	0.04188638	0.02827802	0.03415952	0.03702149	0.03631841	0.04368332	0.03957073	0.03769317	0.722766460743185	0.25943	-0.17112
772	Taurochenodeoxycholate	0.06450319	0.06039881	0.07595420	0.06620288	0.06921455	0.05518022	0.08473585	0.07518495	0.08278793	0.06394989	0.12009424	0.06421124	0.04780458	0.04681435	0.04615890	0.03855942	0.04986744	0.11524895	0.05689334	0.03466243	0.442402560210501	0.45171	-0.17046
806	Met-Met-Arg	1.0855246	1.2873765	0.9061632	0.8857341	0.9424823	0.8587178	1.6262241	1.3250339	0.7433312	0.8672755	1.0320241	0.9131889	1.1506130	0.7982977	0.7583632	0.9029581	0.7559343	0.8257206	1.1960051	1.0398436	0.758266652455226	0.26801	-0.16764
43	Glycodeoxycholic acid	3.433524e-03	2.742071e-05	4.545452e-03	2.203407e-03	3.730328e-03	4.362976e-03	4.884728e-03	3.061135e-03	9.416215e-03	1.624604e-03	4.659093e-04	3.399885e-04	7.598476e-04	2.924756e-03	1.678679e-03	1.744930e-03	4.862959e-03	1.826433e-02	1.431379e-03	7.877227e-04	0.0712660510515314	0.83328	-0.16497
1077	"5,16-Pregnadien-3beta-ol-20-one"	0.08499686	0.06762302	0.06467784	0.05453210	0.08079372	0.07321003	0.08303351	0.11545655	0.06590598	0.07007410	0.06181703	0.06246297	0.05840658	0.07036802	0.05746112	0.05636074	0.05784293	0.07586058	0.08505954	0.09399998	0.848456477461877	0.24528	-0.16181
119	Sucrose	0.024930923	0.033930651	0.018879065	0.024157320	0.024506642	0.021945567	0.023926866	0.014995272	0.025067701	0.011918584	0.008606481	0.014377369	0.010959856	0.030582398	0.009805631	0.011399350	0.048180900	0.019558900	0.032199258	0.014992997	0.319371925112983	0.60764	-0.16039
118	Dehydroascorbic acid (Oxidized vitamin C)	0.3411311	0.3041834	0.4000492	0.3359842	0.3628023	0.4220330	0.3713962	0.3837076	0.2939374	0.2686139	0.3011804	0.2753974	0.3043569	0.3674929	0.2825887	0.3330469	0.3119814	0.2935618	0.3332458	0.3146849	1.37236981619598	0.053436	-0.16027
838	3-Amino-3-(4-methylphenyl)propionic acid	0.08257270	0.03544521	0.04609221	0.03196681	0.03606874	0.03509554	0.04313430	0.10233567	0.04172687	0.04230210	0.03453477	0.03291733	0.02898607	0.03567618	0.03117869	0.03245496	0.03637000	0.05310345	0.08388556	0.07600100	0.415637748714407	0.60172	-0.15834
78	D-Ribose	0.4301269	0.3713751	0.5673343	0.3659381	0.4842774	0.6101390	0.5592032	0.5430315	0.4260373	0.2899827	0.3233501	0.3126044	0.4099862	0.5464019	0.4687227	0.4817121	0.3191951	0.4109672	0.4554250	0.4398319	0.862932698553712	0.26139	-0.15701
934	His-Ala-Arg	0.1790028	0.1585391	0.2083401	0.1820665	0.1907455	0.2423824	0.2103946	0.1896127	0.1825557	0.1367962	0.1396791	0.1564478	0.1897906	0.2364151	0.1696507	0.1773555	0.1493245	0.1394505	0.1530107	0.1769842	1.06088006353147	0.1557	-0.15566
923	3-amino-Benzoic acid	0.06496913	0.09015774	0.06579775	0.08595141	0.06085137	0.09566634	0.05681699	0.05680315	0.06129033	0.08095448	0.07488954	0.07386609	0.07692324	0.06002934	0.04764248	0.06630974	0.07866913	0.07211097	0.04848567	0.04914396	0.787269572433787	0.25921	-0.15036
835	Phenyllactic acid	0.07775797	0.07213729	0.08238044	0.06823334	0.08255672	0.08328300	0.07666955	0.08545569	0.08284509	0.07839553	0.06250282	0.06127451	0.07623469	0.08188819	0.07744399	0.07824365	0.07493032	0.07644028	0.05850201	0.06439576	1.4658162887486	0.025545	-0.14975
965	Dodecanoic acid	0.11251726	0.09909840	0.12948755	0.11598584	0.12542749	0.13361362	0.12420436	0.11645806	0.10951561	0.08979751	0.09781116	0.09517071	0.10632129	0.14949730	0.09820421	0.11665706	0.10254748	0.08408040	0.08367372	0.11098073	1.05964537315255	0.14995	-0.14585
964	His-Trp-Arg	0.02648873	0.03134121	0.02485369	0.02810680	0.02143358	0.02684033	0.02332901	0.03428223	0.02956395	0.03044377	0.02378838	0.02007685	0.02140912	0.01007582	0.02386863	0.02344962	0.02022539	0.02772525	0.05438589	0.02580262	0.492941648883361	0.50395	-0.14165
1060	3-Phenoxy-1-propanol	2.659085	2.308484	3.294372	2.526117	2.851148	3.691263	2.650186	2.615282	2.123789	2.277370	2.522467	2.373767	2.446738	3.466756	2.516653	2.791825	2.528050	1.880629	1.594512	2.404437	0.844230892579117	0.27277	-0.1385
880	1-Octadecyl-2-acetyl-sn-glycero-3-phosphocholine	0.47137004	0.48374708	0.53795702	0.36148007	0.37247390	0.02179505	0.40714145	0.53649084	0.45560209	0.44887533	0.00371335	0.41788488	0.50576554	0.43626641	0.45713470	0.36238398	0.43264571	0.31306882	0.32738194	0.47032788	0.347988883765691	0.57848	-0.13669
914	3-Hydorxy-3-methylglutaric acid	0.8770502	0.1235263	0.3207683	0.1625946	0.1975577	0.3219692	0.1685897	1.0985518	0.2183392	0.3762926	0.2025972	0.2012374	0.1831892	0.1389718	0.1851285	0.2171962	0.1934168	0.2459239	1.1802091	0.7701348	0.23282359433883	0.82059	-0.1358
903	Cys-Ser-Arg	0.08527275	0.07612751	0.07618166	0.08317178	0.09506948	0.10211489	0.08475328	0.10325834	0.06597809	0.06367658	0.06580874	0.07018047	0.07051242	0.09354595	0.06795400	0.08341138	0.07625332	0.07286297	0.07573557	0.08480267	1.05786349286009	0.16325	-0.1348
42	1-Oleoyl-sn-glycerol 3-phosphate	0.50682729	0.61358446	0.83576138	0.69624285	0.84400592	0.56221281	0.81114722	0.85545266	0.82549839	0.59911835	0.04274149	0.42962459	0.64573902	0.88597817	0.75354312	0.87570412	0.70636326	0.67059580	0.71157317	0.79410535	0.489424880591668	0.48936	-0.13393
887	Tri(propylene glycol) butyl ether	0.03457016	0.01472503	0.02549349	0.01573567	0.01680215	0.02397226	0.01757820	0.02783980	0.01506804	0.01241727	0.01896614	0.01914014	0.01164571	0.02135128	0.01450893	0.01589387	0.01676452	0.01542904	0.02510277	0.02731343	0.54839923291708	0.51702	-0.1338
837	1-(2-Methoxyethoxy)-2-methyl-2-propanol	0.05086255	0.06137207	0.05794027	0.05724167	0.05797310	0.06608420	0.05019204	0.06180249	0.03548802	0.04861656	0.04967476	0.05645546	0.05580695	0.05684860	0.05528485	0.05570924	0.05666005	0.02959280	0.03717005	0.04663206	0.847878993835925	0.25951	-0.1316
1105	2-amino-Benzenethiol	0.067274231	0.014820929	0.037959196	0.018833049	0.020221605	0.032166884	0.017812416	0.068377563	0.028339558	0.032474087	0.023491206	0.022540195	0.018336884	0.021618559	0.021164087	0.024534260	0.022528780	0.022472053	0.067502275	0.064655337	0.317639820253063	0.7334	-0.13134
773	N6-Methyl-L-lysine	0.05837358	0.08341484	0.06301163	0.04328484	0.08567010	0.08987078	0.05819865	0.08149338	0.08636551	0.18974633	0.06279411	0.04245762	0.08558864	0.04506152	0.06450604	0.09911833	0.08104066	0.08710206	0.09677031	0.10408573	0.332857252910774	0.6317	-0.12732
960	5-Hydroxyindoleacetate	0.09953571	0.08390472	0.10767584	0.07512784	0.11489364	0.11961575	0.11245941	0.12148089	0.08448474	0.13357819	0.09716799	0.07538684	0.10024501	0.10204997	0.09773977	0.10275681	0.09849650	0.10182433	0.09108902	0.09714321	0.909885295421953	0.19071	-0.12722
896	Leu-Asp-Arg	0.02297170	0.02691479	0.01818121	0.01738395	0.02632806	0.02152932	0.02131115	0.03324023	0.02228386	0.01645755	0.01689287	0.01140717	0.01407159	0.01635289	0.01399466	0.01817345	0.01447480	0.03102899	0.05022129	0.02147372	0.362157141432117	0.65195	-0.12294
765	L-Isoleucine	12.307602	12.895570	10.285229	10.595515	10.979522	10.319547	12.669941	10.121370	12.459240	11.845878	10.190104	9.019320	11.389805	11.396922	10.028807	10.682459	11.633124	12.843706	8.766694	9.391079	1.00659801245555	0.10621	-0.12001
829	5-Hydroxytryptophol	0.9261083	1.2637416	1.0324428	0.7679454	1.2950030	1.0329674	1.2633897	1.0874789	0.9253033	0.9293323	0.9234210	0.9030255	1.1813829	1.0466369	1.0469431	0.9997823	0.9817317	1.0391694	0.7221648	0.8553304	0.760148227890632	0.24421	-0.11765
115	Oleic acid / trans-Vaccenic acid	0.012666526	0.011928234	0.014854057	0.008647717	0.015774369	0.013972696	0.014921614	0.015621531	0.018209158	0.018059146	0.013521811	0.012868833	0.013835863	0.016502511	0.012201100	0.015244613	0.010622614	0.014398058	0.013575314	0.010645471	0.708883188277148	0.31265	-0.11668
907	3-Hydroxymandelic acid	0.06227078	0.01632368	0.02452350	0.01844726	0.01939743	0.02676920	0.02398157	0.06281286	0.02442432	0.02401857	0.01795218	0.01768719	0.01973930	0.02276196	0.01956778	0.02322362	0.01688982	0.02478150	0.07274638	0.04450594	0.281180011150658	0.77085	-0.11449
1059	3-Hydroxyanthranilic acid	0.11943489	0.15037332	0.11493365	0.05083754	0.08288227	0.15552553	0.14437162	0.10378017	0.13173862	0.14602415	0.07859333	0.07873114	0.12557998	0.14032990	0.08842010	0.11016624	0.12175098	0.18350108	0.09822310	0.08439284	0.410158995031122	0.55225	-0.11276
937	Sebacic acid monomethyl ester	0.3699614	0.1143457	0.1971132	0.1391516	0.1423518	0.1915264	0.1434832	0.3953548	0.1684689	0.2024711	0.1360639	0.1303901	0.1376965	0.1408021	0.1311145	0.1367582	0.1272801	0.1577712	0.5179334	0.2952093	0.285454901394367	0.7637	-0.11126
985	Benzeneethanamine	0.05417562	0.06058714	0.04489887	0.04023297	0.05460992	0.06036357	0.06201274	0.04868668	0.05463264	0.05015235	0.05122168	0.04212310	0.06156696	0.04857845	0.04563528	0.05116522	0.04852755	0.04875792	0.05378764	0.04129186	0.850620884956581	0.21186	-0.10637
830	Met-Cys-Arg	0.3534926	0.2230923	0.2324214	0.2268843	0.3092242	0.2761801	0.3427336	0.4291388	0.2653799	0.2596175	0.1980339	0.2039106	0.2232463	0.2661720	0.2587399	0.2398286	0.2516713	0.2718455	0.4711282	0.3309251	0.459152837295275	0.5453	-0.10384
1090	3-Hydroxy-L-kynurenine	0.05656669	0.08702974	0.04111701	0.04756467	0.07843649	0.04984693	0.06348776	0.06678085	0.03632492	0.07214720	0.05942647	0.04110098	0.05214795	0.04457909	0.05229114	0.05126918	0.06256277	0.08740956	0.04977044	0.05734461	0.378264310791757	0.53975	-0.10327
1015	2-Hydroxyadenine	0.010719264	0.008181533	0.013334032	0.007768319	0.007122687	0.011885475	0.012058117	0.010639939	0.008171232	0.009675784	0.006896560	0.008497542	0.012937047	0.013053031	0.008649396	0.012027119	0.008278518	0.007350843	0.008117308	0.006931330	0.527603509668751	0.51154	-0.10234
51	"3,4-Dihydroxybenzoate Protocatechuic acid"	0.011293799	0.012315711	0.013863925	0.053789936	0.014128871	0.016733303	0.017495741	0.016910369	0.011439928	0.019685140	0.029715714	0.034310952	0.016724610	0.012801860	0.009499717	0.011105828	0.022682425	0.013189097	0.010686819	0.014104678	0.149679081462399	0.7933	-0.10221
123	D-(+)-Galactose	1.698061	1.759249	1.568393	1.533241	1.972842	1.636286	1.837860	2.139635	1.480554	1.648514	1.719935	1.679051	1.699424	1.459327	1.660943	1.600837	1.577162	1.703254	1.403329	1.592120	1.00579135071416	0.12585	-0.10201
805	"1,2-Di-(9Z-octadecenoyl)-sn-glycero-3-phosphocholine"	1.658138	1.539173	2.071261	2.194017	1.785247	3.812581	2.350786	3.245767	1.882420	2.500716	1.633185	1.289274	1.753614	2.463806	1.661169	2.530428	2.604601	2.560396	2.213532	2.764796	0.454000221043577	0.58479	-0.1015
814	Retinol (Vitamin A)	0.10941840	0.09769420	0.10594552	0.10254543	0.07890238	0.09147540	0.11468026	0.05742930	0.11689624	0.11677884	0.11309293	0.11047508	0.09362606	0.08758134	0.08761538	0.08499945	0.10924679	0.08276122	0.07031453	0.08628935	0.491713894477711	0.38925	-0.098984
1096	2-amino-2-methyl-1-Propanol	1.0024229	0.9751418	0.8517467	0.9531571	0.9340762	0.9179913	1.0527683	0.8624479	0.9114605	0.9193257	0.7876233	0.7603295	0.8137695	0.9965733	0.9507046	0.9409942	0.9028368	0.9385655	0.8874513	0.7879122	1.17896909940295	0.075755	-0.097627
1097	Lipoamide	0.7837101	0.8073617	1.0603135	0.8710608	0.9598143	1.1660266	1.0615241	1.0697303	0.6890831	0.7966218	0.8152575	0.7738360	0.8419118	1.0470339	0.9143965	0.8461793	0.9569292	0.7390162	0.8951237	0.8432019	0.750322439547372	0.31764	-0.095317
1000	Dimethyl sebacate	0.2875752	0.2720185	0.3212726	0.2922008	0.3117254	0.3447773	0.3163294	0.3056593	0.2434287	0.2580253	0.2344882	0.2600524	0.2438538	0.3330139	0.2866727	0.2940643	0.2913797	0.2514717	0.2610884	0.3085493	0.970682278889832	0.19288	-0.095099
1073	Methylphosphonic acid	0.3081180	0.2678470	0.3760239	0.2748783	0.3384170	0.3754715	0.3778158	0.3435129	0.3070887	0.2481524	0.2700547	0.2634277	0.2891110	0.3792335	0.3175622	0.3269983	0.2762616	0.3107755	0.2917138	0.2875387	0.791546629146015	0.28621	-0.094816
786	"N,N-dimethyl-Benzenamine"	1.1486044	0.9862248	1.2677345	1.0633868	1.1441895	1.4672126	1.2058299	1.1385491	0.8933973	0.8577017	1.0297058	0.9243584	1.0543400	1.3034346	1.0793267	1.1247546	1.0825000	0.9035459	0.9344719	1.0365549	0.780956304301967	0.31667	-0.093321
125	Prostaglandin H2	0.12538800	0.08041704	0.17233089	0.10921424	0.12999530	0.14101521	0.19151581	0.17530822	0.17222840	0.14597232	0.10231072	0.10259908	0.10511648	0.20347450	0.10178344	0.13010004	0.12187442	0.23110597	0.14673570	0.11123734	0.319876966447569	0.6369	-0.08974
920	Dimethylbenzimidazole	0.08908412	0.02365074	0.05839496	0.04652160	0.03755872	0.04596907	0.02498254	0.10598046	0.03898450	0.05838315	0.05455188	0.04509657	0.04617252	0.02331958	0.03408038	0.04079649	0.03958685	0.03550428	0.09434466	0.08413011	0.264939799294456	0.77503	-0.089719
959	Caproic acid	0.6988731	0.5523581	0.6983499	0.5958412	0.6219635	0.8085961	0.6233238	0.6224417	0.5438934	0.4840176	0.6207104	0.5472214	0.6092722	0.7575242	0.5538756	0.6297436	0.5736730	0.4924244	0.5309871	0.5587017	0.790279160907847	0.32777	-0.089401
1104	Ser-Arg	0.016564593	0.018754323	0.013337216	0.015548932	0.019379232	0.018883879	0.022191438	0.022995533	0.015804391	0.013135624	0.015180356	0.016149376	0.019014544	0.021524994	0.018592053	0.016408777	0.017407647	0.009048949	0.013206540	0.019554896	0.502880913056005	0.50735	-0.088497
1037	"2,3',4,5'-Tetramethoxystilbene"	18.49125	16.65005	21.76755	18.01591	18.80724	24.02482	19.50050	18.71970	16.04962	15.34733	17.30287	16.04878	17.79974	21.60035	17.41921	19.39155	18.22178	15.10881	15.69571	17.88705	0.811389483981181	0.29895	-0.08645
67	gamma-L-Glutamyl-L-phenylalanine	0.02502452	0.03141960	0.01884130	0.02083924	0.03644007	0.02100801	0.03304805	0.03386429	0.02092730	0.03270495	0.03672455	0.02036461	0.03851856	0.01672050	0.02955026	0.01827780	0.01663380	0.03026550	0.02788985	0.02341633	0.280960646223962	0.63914	-0.085401
750	Sphingosine	0.3493168	0.4986732	0.3622013	0.2493419	0.7527388	0.3317620	0.5784544	0.2588519	0.4307932	0.2390867	0.2472636	0.3124409	0.5055300	0.5027928	0.3509599	0.4739425	0.4050221	0.5456307	0.2020527	0.2740955	0.182187063467239	0.72491	-0.084886
1033	Tartaric acid	0.05915290	0.11157549	0.06719788	0.07987370	0.08834070	0.07442668	0.07586704	0.06774815	0.05414391	0.05595913	0.07482632	0.06549509	0.08232110	0.07483375	0.06587190	0.06658371	0.07583885	0.06458957	0.05217046	0.06997300	0.47700737710094	0.49906	-0.084519
855	Diethanolamine	0.045970981	0.021488503	0.017783068	0.034507908	0.036647179	0.026331073	0.003772960	0.018926300	0.049701577	0.003478787	0.059888652	0.009142521	0.024655876	0.007795485	0.004926561	0.002633762	0.034789424	0.009784553	0.051786383	0.038539844	0.115704388168602	0.86148	-0.084224
1053	Thr-Gly	0.2143212	0.1952998	0.2605110	0.2146810	0.2341737	0.2575126	0.2259984	0.2272504	0.1939208	0.1822794	0.2012959	0.1952424	0.2117801	0.2569680	0.2187869	0.2267082	0.2010124	0.1790950	0.1867640	0.2055172	0.850126758435841	0.27133	-0.082618
992	2-Aminopyridine	0.6218483	0.5503261	0.7380536	0.6024388	0.6943744	0.7949230	0.6172587	0.6377050	0.5255025	0.5098752	0.5668932	0.5253796	0.5901213	0.7682897	0.6789765	0.6703009	0.5854895	0.4517089	0.5059310	0.6001244	0.675246986601901	0.40792	-0.082345
1013	4-Hydroxyphenylpyruvate	0.26498376	0.03393295	0.08820800	0.05012848	0.05345485	0.09235648	0.04961643	0.28365630	0.10036459	0.12083346	0.06346112	0.06154622	0.06599704	0.04012739	0.05527177	0.07016102	0.04852657	0.08433006	0.37028564	0.21558440	0.168154807700207	0.88785	-0.081184
810	Betaine	2.434152	2.545691	2.193944	2.802383	2.500425	2.585161	2.445330	2.555095	2.041421	1.975211	2.317506	2.077391	2.421029	2.539891	2.265425	2.286419	2.209616	2.198405	2.098677	2.349771	1.00205842470713	0.17626	-0.081002
832	3-Butynoic acid	0.08584887	0.06999689	0.09781790	0.05921538	0.08452853	0.10329376	0.08729389	0.09209087	0.07086384	0.07311713	0.08060829	0.07931684	0.08152067	0.08966069	0.07135878	0.08151328	0.07723146	0.07505050	0.07286378	0.07244403	0.679197741859922	0.37907	-0.07639
892	PyroGlu-Gln-Arg	0.04562464	0.03554723	0.04082483	0.03759051	0.03372104	0.05898641	0.04027246	0.05349557	0.04364299	0.03362095	0.03627644	0.04725745	0.03868647	0.04673841	0.04042547	0.03545771	0.05862107	0.02693604	0.03054922	0.04065078	0.404307354489955	0.58595	-0.076015
1056	4-Aminobutyric acid	0.1967126	0.1722570	0.2438721	0.2039946	0.1979436	0.2546952	0.2047209	0.2110020	0.1800564	0.1632131	0.1872057	0.1813305	0.1959802	0.2353674	0.1933290	0.2151724	0.1958105	0.1627539	0.1740528	0.1837761	0.71950544186902	0.36825	-0.075698
1020	Desmosterol	0.1907947	0.1756595	0.2073639	0.1699821	0.1928076	0.2066540	0.1858207	0.1767625	0.1333463	0.1253361	0.2152503	0.1478804	0.1672781	0.2105761	0.1610723	0.1783150	0.1569431	0.1414245	0.1429056	0.1535531	0.583078232350842	0.47046	-0.07495
1083	3-Hydroxybenzoate	0.10900568	0.03780128	0.07572524	0.04621838	0.04873455	0.08374367	0.04362437	0.11840497	0.05031044	0.07355513	0.05449905	0.05367264	0.04901280	0.04879286	0.05040647	0.06084506	0.05107261	0.05566700	0.11803829	0.11085788	0.289140959695935	0.78212	-0.073786
1052	Undecanoic Acid	0.050718472	0.032887093	0.034130259	0.015569886	0.036804489	0.030882787	0.033570532	0.060080878	0.026458287	0.027887184	0.025331730	0.029811837	0.024422712	0.025425156	0.027842794	0.027223935	0.033190041	0.045037174	0.043063709	0.050418600	0.264171758981584	0.73243	-0.073012
1065	Azelaic acid	0.8018592	0.7346017	0.9292355	0.7620714	0.9023747	1.0520666	0.8405989	0.8189287	0.5943159	0.6012510	0.8011949	0.7391765	0.7174137	1.0647266	0.7280103	0.8785403	0.8081626	0.5848688	0.5725030	0.7519823	0.514123165991992	0.54444	-0.071897
816	Ile-Tyr	0.03485937	0.03684866	0.05532869	0.03670943	0.06135836	0.06073603	0.06308851	0.08337422	0.04795709	0.04474859	0.04165691	0.03005714	0.05265222	0.06951259	0.05212630	0.04981762	0.04842193	0.05303144	0.04447440	0.05791579	0.340135222694111	0.66953	-0.071377
752	Serotonin	0.2490510	0.3167925	0.2681520	0.1989893	0.3315209	0.2763759	0.3203620	0.2747692	0.2396275	0.2488607	0.2392703	0.2209756	0.3100488	0.2768634	0.2769300	0.2624052	0.2519706	0.2846802	0.2449517	0.2252326	0.539913566314865	0.4177	-0.071187
1082	DL-Mandelic acid	0.3581320	0.3024471	0.4135233	0.3372966	0.3607086	0.4554044	0.3768092	0.3581975	0.3109233	0.3009171	0.3368448	0.3079134	0.3445119	0.4187559	0.3243971	0.3729613	0.3252273	0.2836531	0.3658364	0.3228710	0.704638094266686	0.39533	-0.070889
1108	Hexacosanoic acid	0.11092179	0.08485389	0.13344554	0.08918237	0.08832857	0.09212230	0.07070886	0.07950377	0.12949935	0.10380507	0.08937886	0.12235270	0.11713691	0.08636463	0.06816119	0.08620924	0.08134838	0.12358860	0.07740167	0.08398529	0.322789737112502	0.61642	-0.069872
815	3-Hydroxydodecanoic acid	0.06404110	0.06274068	0.06757104	0.06589125	0.06949228	0.07795328	0.06510122	0.06893293	0.05842794	0.05524591	0.05944726	0.05500502	0.07729835	0.07149482	0.05673001	0.06969064	0.06198662	0.05873079	0.05242013	0.06208515	0.724063445452563	0.35233	-0.068771
870	7-Oxabicyclo[2.2.1]heptane	0.2663448	0.2525375	0.3122520	0.3142901	0.2844594	0.3266069	0.2748925	0.3074826	0.2370107	0.2476978	0.2485585	0.2412860	0.2712725	0.3361901	0.2823721	0.2996097	0.2441052	0.2412867	0.2477294	0.2799018	0.762377397868525	0.36227	-0.068677
933	L-Menthol	0.1512226	0.1324688	0.1826090	0.1497129	0.1580566	0.2067043	0.1628320	0.1604874	0.1361551	0.1295874	0.1475914	0.1299965	0.1473485	0.1859032	0.1477876	0.1661422	0.1532943	0.1301515	0.1417592	0.1475516	0.639751408053682	0.43841	-0.068033
826	Erucic acid	0.7039815	0.6447633	1.0466380	0.6842054	0.8305907	0.8346705	0.6773439	0.6054935	0.6967928	0.5971724	0.7568361	0.7145214	0.6899295	0.8483414	0.5851628	0.9718775	0.6558410	0.5745639	0.6140156	0.5766218	0.446760210532557	0.58311	-0.067349
872	Chymostatin	0.2920048	0.2425109	0.3179576	0.2372852	0.2533904	0.2737382	0.2847493	0.2126738	0.1640303	0.1797089	0.2759030	0.1924084	0.2388920	0.2477040	0.2908195	0.2754255	0.2414111	0.1727786	0.1761287	0.2356142	0.395628490695377	0.59447	-0.066644
842	Sphinganine	14.13888	12.91919	16.90561	13.97658	14.28666	18.57053	14.58176	14.48452	12.30000	11.81104	13.88160	12.43097	14.48442	16.78743	13.43713	15.49953	14.01028	11.41726	12.61296	13.22585	0.625176175719079	0.45476	-0.063372
1018	1-Naphthol	0.10504391	0.08512343	0.11788075	0.10067908	0.09961080	0.13134229	0.10526131	0.10276753	0.09105638	0.07997743	0.10010074	0.09321007	0.09975309	0.11469859	0.09762877	0.10878559	0.10042632	0.07919290	0.08803513	0.09435070	0.59666971525696	0.46512	-0.061568
957	Capric acid	0.8676784	0.7139150	1.0133725	0.8919771	0.8042247	1.0555948	0.8267456	0.8601000	0.7144801	0.6918599	0.8134564	0.7171593	0.8343897	0.9816929	0.8295647	0.8486213	0.8335255	0.7056972	0.7276134	0.7981596	0.6088139334273	0.46086	-0.061116
727	Deoxycytidine	0.13951342	0.14082612	0.15330329	0.11408016	0.18781787	0.14375490	0.15084376	0.15901649	0.13741120	0.12886205	0.14504744	0.12981418	0.13109374	0.16805086	0.13291895	0.15012868	0.12354363	0.12717105	0.13230163	0.15562551	0.589528431879776	0.44805	-0.06046
890	Camphor	0.3311742	0.2745715	0.3564607	0.3114539	0.3207597	0.3777257	0.3001936	0.3239944	0.2724193	0.2565874	0.2920961	0.2662826	0.3010662	0.3630595	0.2728458	0.3530516	0.3045135	0.2603668	0.2950084	0.2919797	0.647172268843004	0.44868	-0.058921
1030	PyroGlu-Tyr-Arg	0.5731412	0.5209345	0.4360149	0.6564280	0.4964532	0.4009563	0.6057020	0.5333735	0.4230035	0.5793638	0.5972073	0.5749503	0.5492180	0.3602157	0.4921714	0.4754111	0.5068320	0.5511311	0.4654134	0.4460418	0.306193792756133	0.55806	-0.058251
1029	DL-lactate	0.10175885	0.09450816	0.09771988	0.09485758	0.11108343	0.10907225	0.11005211	0.10942177	0.09356718	0.09569153	0.10050668	0.08792710	0.10214281	0.09939843	0.08887017	0.10484918	0.09479876	0.10362698	0.08788087	0.10921125	0.790601777995485	0.26648	-0.055665
88	L-Norleucine	1.0142519	0.9359595	0.8102445	0.9602827	0.7649347	0.8366091	0.9293033	0.7560133	0.8861549	0.8832444	0.9254356	0.7781532	0.9147081	0.8504920	0.8607168	0.8102284	0.9854464	0.8329690	0.7395756	0.7479680	0.523195046096406	0.38212	-0.055512
1022	DL-Vanillylmandelic acid	0.26451584	0.04839364	0.10492590	0.06430851	0.07184351	0.10697120	0.06892345	0.30820439	0.10481877	0.13672472	0.06940952	0.06863838	0.07767494	0.05852467	0.06597525	0.07262978	0.06479012	0.09824519	0.42450746	0.23105748	0.140284575950402	0.91853	-0.055365
48	Cholesterol 3-sulfate	0.018752821	0.010324269	0.010570484	0.010372306	0.009008673	0.007166595	0.005373694	0.006547657	0.004883121	0.003352710	0.001598911	0.017373438	0.009846688	0.014712878	0.011883169	0.009917880	0.005010073	0.002129182	0.003089274	0.007591665	0.170505996297813	0.88579	-0.054464
781	4-Guanidinobutyric acid	0.02856435	0.03302376	0.02657740	0.03071766	0.02871290	0.02470902	0.02616120	0.02674609	0.02677399	0.06348710	0.05067117	0.03434031	0.02734045	0.01949761	0.02559699	0.02490982	0.03001357	0.02563885	0.03231050	0.03371639	0.140548841125633	0.80272	-0.053278
915	Traumatic Acid	0.05313065	0.04489031	0.05918742	0.05079051	0.06483216	0.07315139	0.04971841	0.04495917	0.05010824	0.02777446	0.05425932	0.05047574	0.04880506	0.06431055	0.04705272	0.04116800	0.05146750	0.04378955	0.04756251	0.05127243	0.351161617632738	0.67929	-0.052063
1063	Tibolone	0.019855752	0.009264047	0.015700266	0.013914259	0.019005954	0.014129566	0.022621898	0.029044938	0.014851563	0.013170225	0.014939046	0.015271516	0.016170854	0.019840961	0.019257030	0.017825617	0.013096225	0.012253076	0.011099577	0.026266001	0.196208402978744	0.81041	-0.047344
973	His-Ser-Arg	0.5426675	0.3827885	0.6061743	0.4878203	0.4410666	0.7870514	0.5821853	0.7005625	0.5318822	0.4389516	0.4997714	0.4723459	0.5448903	0.7176689	0.4662194	0.5000897	0.6298799	0.4409359	0.5409586	0.5152339	0.331094133821995	0.71918	-0.046141
751	Histamine	0.009391302	0.013010406	0.010669663	0.010274463	0.011275126	0.011837848	0.009403188	0.012210944	0.006985484	0.007025968	0.009332294	0.009052456	0.012231436	0.010479683	0.009545774	0.010520852	0.010902610	0.007923180	0.008395020	0.010646870	0.349958908017481	0.69466	-0.043822
922	1-Stearoyl-2-oleoyl-sn-glycerol 3-phosphocholine	2.780907	3.156314	5.597445	9.581059	11.183554	8.102598	8.293328	7.487236	5.518572	5.565271	2.872050	3.032243	3.440464	8.456037	6.290386	9.134698	13.643704	5.262066	6.328869	6.797340	0.0627674656786587	0.88316	-0.043732
107	1-Stearoyl-sn-glycerol 3-phosphocholine	0.4018556	0.3252251	0.3608605	0.2648238	0.3108670	0.3553947	0.3233025	0.3491931	0.3131380	0.2998325	0.3447846	0.3493406	0.3283779	0.3413829	0.3090315	0.3468227	0.3104770	0.2916757	0.2594062	0.3250953	0.508230585349665	0.52323	-0.043477
976	beta-Citronellol	1.429938	1.311157	1.659642	1.386435	1.478338	1.817648	1.521768	1.506592	1.351538	1.270764	1.330204	1.314072	1.390496	1.649524	1.400779	1.761258	1.410157	1.228704	1.386767	1.443475	0.506739302488435	0.57182	-0.04156
809	alpha-L-Glu-L-Tyr	0.03875034	0.05781771	0.04660309	0.03873294	0.06121619	0.04851566	0.07604997	0.05757422	0.03906676	0.04087530	0.03639135	0.03071306	0.03607734	0.04789095	0.04896785	0.05196867	0.06505636	0.05220639	0.06846706	0.05341284	0.134946459813848	0.80143	-0.040692
950	2'-Hydroxy-6'-methoxyacetophenone	0.06287357	0.06497063	0.06231871	0.04637166	0.06132551	0.08446695	0.06274184	0.07115057	0.06034921	0.05840339	0.06087203	0.04911610	0.06423458	0.07485006	0.05681253	0.06217587	0.06915184	0.05810851	0.05212213	0.07016472	0.383406036450187	0.66841	-0.040001
1100	p-Phenylenediamine	0.2820545	0.2292786	0.2958530	0.2571301	0.2651711	0.3475636	0.2805141	0.2505904	0.2039610	0.1957561	0.3059298	0.2362251	0.2566683	0.3074214	0.2644839	0.2657440	0.2592102	0.2009885	0.2110932	0.2304744	0.337689053749503	0.70522	-0.039046
89	"1,2-Benzenedicarboxylic acid"	0.05740849	0.03969132	0.07024359	0.05808916	0.06212518	0.09005153	0.04840677	0.05697930	0.04675544	0.04528234	0.06000817	0.04392829	0.05130630	0.06238243	0.05888194	0.06828687	0.05499648	0.05169476	0.05326035	0.05508498	0.310663967050844	0.76806	-0.038655
997	Alprenolol	14.74523	12.82935	16.57134	13.20050	13.69189	17.99754	13.54599	13.70047	12.85105	12.07066	14.20082	13.16232	14.14886	16.22777	13.10537	16.22169	13.71427	11.42865	12.02787	13.33264	0.439924553196694	0.63947	-0.037613
12	4-Hydroxybenzoate	0.05118346	0.06022549	0.05675014	0.07882440	0.04697492	0.05089501	0.04935316	0.05706535	0.04573814	0.04235252	0.06334521	0.05926401	0.05128881	0.05193385	0.04576681	0.05892342	0.04608871	0.04543080	0.05504349	0.04860994	0.310445862719437	0.7262	-0.037029
754	Pantothenate	0.09169050	0.14317942	0.06878490	0.08795606	0.14597426	0.08773859	0.11816203	0.11294839	0.07354265	0.12886491	0.09660113	0.07865738	0.12000090	0.09200151	0.08458734	0.09484559	0.10813258	0.15956428	0.08007059	0.11910575	0.0948044674095537	0.83233	-0.034855
1	Taurine	0.2747530	0.2519561	0.3266593	0.1944163	0.2930399	0.2906418	0.3484521	0.3085781	0.3155552	0.3028777	0.2716069	0.3089003	0.2927648	0.3115598	0.2433024	0.2967259	0.3093916	0.2869644	0.2689812	0.2490921	0.241476375600122	0.67231	-0.033966
1080	"Acetic acid, phenyl ester"	0.6603226	0.5281917	0.7829330	0.5690215	0.5771412	0.8395891	0.5690993	0.5942601	0.6003354	0.6195421	0.6277417	0.6162683	0.6629967	0.6875888	0.6328901	0.6697108	0.6141277	0.5445610	0.5483878	0.6268798	0.309867282643394	0.75909	-0.025083
760	Lyso-PAF C-18	0.2291065	0.2230167	0.3151969	0.2560678	0.2663890	0.3031653	0.3022345	0.2312062	0.3260059	0.2228517	0.1922145	0.1980235	0.3231482	0.3289954	0.2673488	0.2875524	0.2623211	0.3056044	0.2381632	0.2434556	0.0928003688780279	0.88812	-0.015405
893	Leu-Ser-Arg	0.08182047	0.02793175	0.04141655	0.02933473	0.02990857	0.03844571	0.03232057	0.08847879	0.03328627	0.04198285	0.03390111	0.03434069	0.02968226	0.04507975	0.02713213	0.03039982	0.03250180	0.04212528	0.08247734	0.08307845	0.113659782551469	0.96571	-0.013708
807	2-[2-(2-butoxyethoxy)ethoxy]-Ethanol	0.2644838	0.2569295	0.2923790	0.2569746	0.2929095	0.3486390	0.2987358	0.3023790	0.2300945	0.2053028	0.2945820	0.2363412	0.2882110	0.3370954	0.2508244	0.2784564	0.2708160	0.2195504	0.2569917	0.2910571	0.20608290448697	0.88314	-0.013129
1036	D-Fructose	0.026140908	0.010861899	0.012136410	0.011711191	0.010376417	0.011451484	0.009410559	0.036024474	0.009783516	0.013633232	0.014532909	0.010593473	0.006669987	0.009559343	0.012593509	0.010559612	0.010255786	0.013981671	0.034998068	0.026621198	0.0926630358568809	0.97676	-0.01113
776	Cytosine	0.2903075	0.2995901	0.3193850	0.2504092	0.4214760	0.3350530	0.3549209	0.4080281	0.3050673	0.2974091	0.3182261	0.3019462	0.3163513	0.3747564	0.3368779	0.3371131	0.2988018	0.2846560	0.3209654	0.3668523	0.140949261262599	0.89747	-0.011077
36	Indoleacetic acid	0.016696533	0.010672345	0.010363706	0.014252914	0.011951216	0.013212364	0.011871372	0.011148503	0.012067211	0.020440682	0.014069830	0.014862285	0.012471384	0.008641596	0.011624536	0.011053214	0.014322606	0.018313728	0.013609960	0.012720416	0.0157349708570054	0.93962	-0.010776
824	Succinate	0.05191376	0.07468193	0.04159413	0.04229557	0.06530620	0.04246938	0.06094847	0.06120900	0.05114664	0.05135305	0.04392695	0.04749329	0.06052786	0.04589486	0.05465551	0.05206836	0.05634407	0.05710537	0.05192171	0.06898258	0.0230901955729572	0.92548	-0.010662
91	Suberic acid	0.1595337	0.1699444	0.2080465	0.1738218	0.1913706	0.2115494	0.1882079	0.1812106	0.1652441	0.1839246	0.1447927	0.1570587	0.1487864	0.2033288	0.1471317	0.1738527	0.1872991	0.1892879	0.2984550	0.1717765	0.107937666026088	0.9433	-0.0087511
849	Myristoleic acid	0.2935711	0.2243334	0.2841900	0.2254084	0.2841139	0.2934181	0.2603570	0.2772561	0.2679449	0.2272903	0.2726859	0.2467420	0.2293163	0.2980592	0.2208652	0.3848915	0.2464083	0.2210408	0.2617346	0.2424756	0.143044460528901	0.94014	-0.0074923
778	Nicotinamide	0.2009493	0.2023736	0.1733902	0.1315408	0.1889833	0.1907181	0.1896581	0.2093546	0.2180951	0.1720815	0.1524586	0.1592694	0.2241625	0.1927030	0.1827252	0.2107873	0.1623503	0.2055243	0.1770716	0.2026594	0.0867593397298967	0.94629	-0.005724
910	Arg-Asn-Arg	0.5511039	0.4620216	0.6279913	0.5146505	0.5095365	0.6752813	0.5307785	0.5237514	0.5275672	0.4257761	0.4486360	0.3209018	0.5525282	0.4344613	0.5433936	0.4774620	0.3801545	0.6971857	0.9871774	0.4867890	0.0709043696090133	0.97578	-0.0053423
865	(+/-)-Lavandulol	0.04805144	0.05159068	0.04488534	0.04541460	0.03753222	0.05143099	0.03488609	0.04609645	0.06228784	0.06870782	0.04999835	0.05517975	0.04936607	0.03647253	0.05177049	0.06300395	0.04890956	0.04534889	0.05041259	0.03913317	0.0248898936719723	0.97484	-0.0037907
912	Phytanic acid	0.2133586	0.1825284	0.2960588	0.1720685	0.2040799	0.2275653	0.1911148	0.1751369	0.2271470	0.1916959	0.2231185	0.2018221	0.2076130	0.2261044	0.1904160	0.2895730	0.2012811	0.1610865	0.2067790	0.1691663	0.0673732750169184	0.9815	-0.0026331
951	Benzoic acid	0.14593350	0.06272010	0.09661948	0.05875960	0.06133952	0.09369250	0.06193352	0.16265603	0.05914223	0.07374070	0.07219232	0.04986130	0.06056572	0.06037608	0.07091560	0.06187946	0.06266155	0.08887132	0.20408725	0.14454397	0.0826889892567006	0.99766	-0.00095924
841	Butoxyacetic acid	0.01827216	0.02456026	0.02529755	0.02321742	0.02040143	0.03352212	0.01888369	0.02074797	0.02153803	0.01649724	0.02530112	0.02140929	0.02832777	0.02239798	0.01906774	0.02089872	0.02249166	0.02008808	0.02316041	0.01968844	0.0856437531511845	0.99524	-0.00069041
106	Bestatin	0.05936156	0.05918822	0.03878049	0.06024272	0.04474643	0.04200438	0.05132561	0.04436828	0.05544762	0.06152982	0.06183201	0.05216491	0.05914527	0.04326388	0.05082213	0.04628793	0.06419521	0.05211120	0.04343827	0.04454620	0.129126493305985	0.98248	0.0022638
1007	Hydrocortisone (Cortisol)	0.06556132	0.04101199	0.08465144	0.07138458	0.07208705	0.07916242	0.06522489	0.08907273	0.05020453	0.04419287	0.10729534	0.06806778	0.07787037	0.04831985	0.04680470	0.04925503	0.04079295	0.09394183	0.05112119	0.08253522	0.0133936844974008	0.96963	0.0074938
1070	Pro-Gln-Arg	0.03283559	0.02320437	0.03250664	0.02984551	0.03492905	0.03750005	0.03122271	0.03728981	0.03282333	0.03286982	0.02657643	0.03454651	0.03365907	0.03949644	0.02534411	0.03519085	0.03374413	0.03089747	0.02147397	0.04603858	0.00352829437980861	0.9412	0.0085884
1058	Phenylpropionylglycine	0.01455637	0.01639672	0.01566713	0.01090851	0.01509732	0.02151242	0.01694234	0.01801759	0.01334644	0.01247819	0.01240620	0.01692695	0.01675365	0.01995580	0.02071295	0.01779671	0.01113791	0.01143929	0.01294660	0.01612150	0.0580185612652641	0.9309	0.01182
775	Lyso-PC(16:0)	293.8491	297.9110	282.5293	294.5349	271.5243	271.4207	275.1072	288.4773	297.5165	294.8321	305.6223	315.4493	296.8794	266.5168	302.8366	283.0140	297.2512	275.7871	247.6657	300.8523	0.291572777003223	0.74704	0.01211
862	1-Hexadecanoyl-sn-glycerol	0.4681778	0.3591669	0.4973210	0.3409276	0.3556098	0.5617203	0.3172966	0.3513137	0.3616034	0.3494734	0.4898316	0.4318844	0.4795036	0.3817484	0.4475362	0.4118930	0.3693478	0.3179882	0.3203360	0.3752654	0.0621962175452469	0.84764	0.022657
942	4-Hydroxycinnamic acid	0.09436238	0.10171712	0.09313668	0.08147521	0.11383558	0.10163893	0.11378271	0.12359524	0.09499974	0.08928586	0.08519099	0.09173555	0.10493828	0.09023466	0.10444636	0.09851571	0.09800024	0.11535541	0.10337531	0.13563530	0.225637102668736	0.75261	0.027785
764	Pro-Val	0.06354403	0.04761535	0.05879575	0.05578951	0.07906848	0.06116309	0.06680180	0.05743085	0.04377008	0.04904658	0.06873453	0.04058838	0.06105591	0.05965255	0.04684695	0.05324691	0.06652105	0.09967756	0.05578182	0.04253975	0.188275406316641	0.85563	0.028471
731	D-Pipecolinic acid	0.6321258	0.7641637	0.7019379	0.5302274	0.7565827	0.7089701	0.6928400	0.7277235	0.5111650	0.5656139	0.6642118	0.6041685	0.6709179	0.7870052	0.6475472	0.6599527	0.7428316	0.5974504	0.6325169	0.7182266	0.204087421771495	0.70905	0.028924
859	1-Hexadecanoyl-sn-glycero-3-phosphocholine	0.2064342	0.2539496	0.2264896	0.2450959	0.2514866	0.2343640	0.2653042	0.2391036	0.2266835	0.1824253	0.2493012	0.2371439	0.2772559	0.2251400	0.2265697	0.2395982	0.2385969	0.2044553	0.2537899	0.2347038	0.397870763579344	0.5814	0.033772
780	"20-Hydroxy-(5Z,8Z,11Z,14Z)-eicosatetraenoic acid"	0.5684587	0.4012496	0.7590343	0.4744883	0.4870289	0.6747785	0.6395606	0.5549485	0.6128744	0.5273215	0.5171862	0.5049929	0.6250379	0.6878948	0.5444922	0.6389161	0.5447306	0.6530749	0.5044747	0.6147850	0.205545643391854	0.73567	0.03398
1038	"3alpha,11beta,21-Trihydroxy-5beta-pregnan-20-one"	0.06882123	0.08649450	0.08559177	0.08821632	0.08910789	0.09313745	0.08684860	0.10011564	0.08473533	0.06743967	0.08416104	0.08859285	0.08112424	0.09464043	0.08168231	0.08863017	0.08438476	0.11109399	0.06678786	0.08994331	0.283322353613078	0.67116	0.034415
789	Jasmine lactone	0.1963785	0.1303505	0.1883687	0.1629184	0.1207337	0.2176819	0.1356779	0.1316728	0.1756392	0.1936677	0.1990823	0.1839906	0.2048587	0.1372136	0.1443543	0.1788424	0.1372089	0.1727512	0.1580008	0.1767803	0.161051190769738	0.76559	0.034488
853	PC(16:0/16:0)	0.8370169	0.7610663	1.8347592	1.2022200	1.3896552	1.7341093	1.4390951	0.8144174	1.8029269	1.2653617	0.7368583	0.6690879	1.4305955	1.6421605	1.2116669	2.3486536	1.1263680	0.9930228	1.8714446	1.4098433	0.0661203013119654	0.86508	0.039069
99	L-Rhamnose	0.027202739	0.001558578	0.039404485	0.010326382	0.004693842	0.045109199	0.006141854	0.019121233	0.037044600	0.006416402	0.007008689	0.007702678	0.017183530	0.039524462	0.037172717	0.040316033	0.008498827	0.007463565	0.017476786	0.020183358	0.0553014119836496	0.93587	0.039803
1024	Pargyline	0.14405350	0.04082196	0.20750574	0.12001770	0.08843796	0.14095168	0.20816778	0.16190679	0.21260705	0.21952879	0.11022902	0.16313920	0.16876913	0.15913399	0.18529731	0.19602736	0.11561149	0.20146410	0.11902320	0.16944717	0.179057042820736	0.8405	0.040668
897	Diaminopimelic acid	0.06844154	0.03854273	0.03642891	0.05350063	0.05966050	0.05057366	0.01833929	0.03096284	0.09290837	0.01567808	0.09901890	0.02028223	0.04609695	0.02019061	0.01576493	0.01716106	0.06513030	0.02547023	0.08822780	0.08148163	0.0872538226285741	0.91528	0.042153
1027	"13,14-Dihydro-15-ketoprostaglandin A2"	0.6217146	0.4213894	0.9557547	0.5798252	0.5231364	0.7162822	0.7490255	0.7064543	0.8807832	0.8141977	0.6192721	0.6368268	0.7426062	0.9544975	0.7039797	0.7378098	0.5929933	0.7975625	0.8260394	0.5693463	0.200160035429189	0.7451	0.04331
941	PyroGlu-Gly-Arg	0.008196521	0.014774625	0.010905320	0.010620862	0.014924121	0.011038600	0.017357786	0.016646858	0.008053505	0.009477781	0.013006679	0.008440320	0.010586078	0.011355804	0.012952048	0.013484508	0.018181648	0.015604362	0.012276095	0.009832326	0.259148511661249	0.79445	0.043379
943	Butyl 2-butoxyacetate	0.1920561	0.1577487	0.2895592	0.2095895	0.2113123	0.3432254	0.2282916	0.2064301	0.2129776	0.2055843	0.2133639	0.2171597	0.1872164	0.2489213	0.2274375	0.2453439	0.1914949	0.2319214	0.3380642	0.2325809	0.150114729191968	0.72335	0.048235
821	Trp-Ser-Arg	1.0937347	0.8940293	1.1836661	0.9834027	1.0799139	1.1886604	1.2388002	1.1020897	1.3108265	0.9347949	0.9626525	0.6113777	0.8299565	0.8620835	0.8903009	0.8861552	0.7554112	2.0235829	2.6544606	0.9290950	0.119386310974448	0.85413	0.050872
831	"4-(2,6,6-trimethyl-2-cyclohexen-1-yl)-2-Butanone"	0.02914708	0.02724177	0.03597830	0.03455200	0.02843993	0.03560011	0.02732705	0.03594682	0.02661812	0.02063785	0.03006421	0.03142764	0.04013738	0.03164737	0.02863493	0.03611592	0.02964509	0.02718372	0.02809601	0.03018951	0.30428517022918	0.57825	0.05471
998	"2-Amino-2-methyl-1,3-propanediol"	0.02867142	0.02502904	0.03098567	0.03248307	0.02618804	0.03735413	0.02641598	0.02395515	0.02734437	0.02861302	0.02967038	0.02829483	0.03057105	0.03004768	0.03069708	0.03340860	0.03318650	0.03082326	0.02673967	0.02546319	0.515119033299685	0.43785	0.058422
84	Hydroxyphenyllactic acid	0.09698446	0.14420636	0.12094690	0.10497757	0.11711879	0.12484853	0.12003540	0.12013344	0.09475224	0.09425844	0.13443470	0.10080998	0.12859503	0.12039047	0.13227687	0.12977064	0.11305366	0.10770808	0.10080001	0.11892827	0.461116774177703	0.46159	0.060205
982	N-Benzylacetamidine	0.06231437	0.01386568	0.02524406	0.01847133	0.02210246	0.02704239	0.02680783	0.07115273	0.01897268	0.02321510	0.02699955	0.01320611	0.01685504	0.02102465	0.02048018	0.02274949	0.02286135	0.02746993	0.09727222	0.05399602	0.0281640897542991	0.89345	0.062665
1026	Phe-Thr-Lys	0.05954671	0.06402404	0.05287620	0.06005494	0.06662230	0.04822688	0.06974681	0.07813891	0.06227537	0.05351357	0.02944372	0.06006756	0.06344375	0.07789840	0.07043925	0.07243719	0.07232069	0.05583472	0.06884775	0.07244221	0.358529151395758	0.59567	0.064565
846	L-Lysine	0.1974804	0.1529844	0.1945407	0.1251529	0.1810512	0.2097178	0.1946147	0.2012767	0.1596982	0.1542816	0.1731139	0.1727704	0.1818433	0.2085361	0.2054985	0.1795615	0.2017178	0.1678324	0.1712517	0.1920792	0.532430480523814	0.41288	0.0664
1062	Ile-Val-Arg	0.02291775	0.05560276	0.08984359	0.03711879	0.04920064	0.07739166	0.04215538	0.08719757	0.02407305	0.02697497	0.03888822	0.03885640	0.03195778	0.08909434	0.04841962	0.04089865	0.06776121	0.04356111	0.06711178	0.07072880	0.0732531891943617	0.80723	0.068184
1067	Gabapentin	0.04953702	0.03778122	0.05170015	0.03693095	0.04232279	0.05353582	0.04427859	0.03963227	0.03989652	0.03533311	0.06149684	0.03950252	0.04437110	0.05661626	0.04784249	0.04481561	0.04073421	0.03814055	0.04184717	0.03802388	0.40083559044953	0.49714	0.073239
790	Linoleic acid	11.680096	7.452140	13.494811	8.649285	6.411746	15.383081	5.997661	8.020472	12.427319	15.571152	12.802456	13.718262	13.044004	7.189437	10.132177	11.335710	9.473278	10.808421	10.445570	11.648463	0.259011243936733	0.67734	0.073728
1048	"15-Deoxy-delta-12,14-PGJ2"	0.05727372	0.01455122	0.04266327	0.03517579	0.01509667	0.04854171	0.07274252	0.11097835	0.11398493	0.07308463	0.04645846	0.04039318	0.08080031	0.05897959	0.04998240	0.05630965	0.04299553	0.14384687	0.03149241	0.06427338	0.18414853089676	0.83614	0.075636
1094	(Z)-3-Nonen-1-ol	0.1689740	0.1846263	0.3734915	0.2030840	0.1479070	0.2243196	0.2058669	0.1954553	0.2075370	0.2172829	0.2498312	0.2459360	0.1754959	0.2195781	0.1969233	0.2376202	0.2460507	0.1944320	0.2879201	0.1902270	0.341588709720859	0.60947	0.076215
868	Choline	1.5437926	1.2959591	1.5038358	1.0069572	1.3892772	1.6370372	1.2630875	1.3210832	1.7241277	1.2057092	1.5285841	1.4731074	1.7795955	1.5454879	1.4230771	1.6156965	1.2947279	1.5889845	1.1179108	1.2801301	0.537617547216717	0.41898	0.076498
783	1-Stearoyl-sn-glycerol	0.08064514	0.06586520	0.11285821	0.07745742	0.08461079	0.09537671	0.08497364	0.06952695	0.06512004	0.05365776	0.09939674	0.07923046	0.07527051	0.09574307	0.08507186	0.09476359	0.08051456	0.07265795	0.07235000	0.07999980	0.444037447346113	0.47852	0.079753
729	Acetylcarnitine	5.202050	4.730386	9.675191	5.870845	7.469105	8.841292	8.179972	9.106664	4.734394	7.186503	7.673139	6.225773	7.095840	8.439086	8.161834	7.740316	8.715548	5.685758	8.226517	7.168793	0.392001821035297	0.54237	0.081693
1028	2-Hydroxy-5-methoxybenzoic acid	0.15736196	0.20187188	0.14841249	0.14214878	0.17129930	0.15398062	0.14510242	0.13176201	0.08216653	0.12041050	0.15443204	0.13764539	0.14211452	0.18224574	0.17266767	0.14828367	0.15859869	0.12058890	0.14334574	0.18767860	0.454908921518414	0.44648	0.089494
1039	Gly-Pro-Arg	0.3768679	0.3537916	0.4473344	0.3746632	0.3512537	0.4871321	0.3949567	0.4107304	0.3996129	0.3209982	0.3625473	0.2471108	0.3652837	0.3103352	0.3835184	0.3748710	0.2931038	0.5540114	0.9000319	0.3830334	0.241038446654929	0.68075	0.091503
840	Ile-Ile	0.010694270	0.011040607	0.010993929	0.014515476	0.010657232	0.009987032	0.012391578	0.009806750	0.009265817	0.008820644	0.014315735	0.008914563	0.013727938	0.011807169	0.011021353	0.010700231	0.012129968	0.014558260	0.008609443	0.009581390	0.62938619461788	0.41436	0.092874
94	3-(3-Hydroxyphenyl)propanoic acid	0.03672425	0.03507116	0.03157990	0.16167874	0.03456149	0.02996956	0.03612152	0.02853376	0.02898249	0.05763150	0.10086702	0.08901672	0.05543186	0.02384294	0.03078357	0.03525614	0.06489657	0.03490679	0.04330312	0.03572801	0.190371001507468	0.83071	0.09626
755	1-(9Z-Octadecenoyl)-sn-glycero-3-phosphocholine	0.2587187	0.2507875	0.2204772	0.2450623	0.2034029	0.2013549	0.1959701	0.2042382	0.2437448	0.3046069	0.2909454	0.2636099	0.2676426	0.1828417	0.2813692	0.2708029	0.2824898	0.2282928	0.2030833	0.2197542	0.755299908433097	0.32633	0.097311
971	Asn-Trp-Lys	0.03849081	0.04107423	0.04072474	0.04234828	0.02225042	0.06854184	0.03817670	0.03684409	0.04729481	0.04045264	0.02900107	0.02573993	0.05142789	0.03151853	0.04226258	0.03508043	0.02768850	0.06493589	0.10261628	0.03525408	0.186407604626508	0.72889	0.098235
1042	2-Amino-m-cresol	0.3123013	0.2368315	0.3628563	0.2526251	0.2398316	0.3733267	0.2548591	0.2747495	0.2832859	0.3030859	0.3581039	0.3290327	0.3455270	0.2946814	0.3471934	0.3245526	0.3029450	0.2384714	0.2771630	0.2973574	0.714057359961127	0.26518	0.1063
918	Pro-Met-Arg	0.11824214	0.07268932	0.11499802	0.08658646	0.06226972	0.12196383	0.06215202	0.09550900	0.11294700	0.07910654	0.07838764	0.05232756	0.08707002	0.07263751	0.09002966	0.08854653	0.04863359	0.14299584	0.25335322	0.08345254	0.174993922952955	0.73063	0.10649
1079	N-(4-Morpholin-4-yl-phenyl)-2-nitrobenzenesulfonamide	0.014368580	0.009449897	0.029310829	0.017541679	0.013224177	0.023827427	0.012617664	0.015783167	0.016403178	0.016444944	0.017804660	0.020085615	0.021165932	0.010063242	0.019443162	0.021941795	0.012023435	0.021050853	0.019641385	0.018745584	0.364093277001191	0.5644	0.10689
1075	2-(2-Hydroxyethoxy)phenol	0.05222253	0.04132938	0.06077541	0.05602662	0.04870371	0.07138619	0.04851305	0.04681529	0.05699563	0.07923522	0.05558096	0.05849298	0.06886385	0.05327543	0.04836503	0.05941957	0.05015464	0.05232263	0.10525405	0.05386845	0.405196927419202	0.50762	0.10778
843	3-methylcytidine	0.1900324	0.1924075	0.1948482	0.2023716	0.1637458	0.1866293	0.1830732	0.1660886	0.2238813	0.1777207	0.1787500	0.2419660	0.2212264	0.2132067	0.1830375	0.2176733	0.2450103	0.1782780	0.1734029	0.1805376	1.00392191015823	0.15918	0.11233
746	2-Methyl-3-hydroxybutyric acid	0.19239041	0.17034167	0.16618644	0.15236012	0.14359909	0.18513324	0.13465747	0.14553085	0.13019708	0.18874803	0.16292387	0.15279522	0.16798303	0.20074624	0.18486344	0.16408304	0.18593113	0.20095431	0.15993932	0.15956472	0.880639033148182	0.17025	0.11261
1017	Tyr-Phe-Lys	0.1418190	0.1102764	0.2778600	0.1808220	0.1114159	0.1585012	0.2024826	0.2349699	0.3236179	0.1961691	0.1042041	0.2053604	0.2202840	0.2556558	0.2201197	0.2286371	0.2112583	0.2515727	0.2176762	0.1869695	0.456877433597047	0.53294	0.11706
874	4-Oxoretinol	0.2025480	0.1581315	0.2014518	0.1007821	0.2098171	0.1812542	0.1841751	0.2348734	0.1864467	0.1731313	0.1842461	0.1751940	0.1918835	0.1833255	0.2362969	0.2177744	0.1673179	0.2208439	0.1889568	0.2295383	0.769023298519679	0.25115	0.12276
895	1-Hexadecyl-sn-glycero-3-phosphocholine	5.318317	4.282434	4.693428	4.130393	3.799153	5.154292	4.214266	4.740037	5.786246	4.769340	4.108278	4.095116	5.072178	4.368301	4.458527	4.134775	4.066284	6.482837	9.640184	4.687739	0.455363338563107	0.48039	0.12451
818	Phe-Arg-Lys	0.02614800	0.02955318	0.02566846	0.02921776	0.02155041	0.02145409	0.01599943	0.01972934	0.04675025	0.04243182	0.05137614	0.04783522	0.03513853	0.01908257	0.03598554	0.02308760	0.02052745	0.02068422	0.01966637	0.03068178	0.393289269401352	0.60781	0.12669
946	Arg-Asp-Arg	0.1720518	0.1338056	0.2116627	0.1623614	0.1232425	0.2555899	0.1306477	0.1663921	0.1714204	0.1347312	0.1567688	0.1220723	0.1795790	0.1362411	0.1878376	0.1670690	0.1125830	0.2462229	0.3408388	0.1681191	0.348636660461964	0.54187	0.12898
1101	L-Threonate	0.2977004	0.4771143	0.2781344	0.2007452	0.3627025	0.3314267	0.4402414	0.4043112	0.3295094	0.3866840	0.2942950	0.3218736	0.4412869	0.3314593	0.3560945	0.3736278	0.3916318	0.4974051	0.3348343	0.4971420	0.684768959117288	0.34894	0.13009
928	Pro-Val-Arg	1.6887152	0.5684990	0.9279918	0.5703445	0.4984970	1.1458368	0.5842425	1.9067527	1.0470670	0.9226690	0.7080000	0.5148038	0.7436632	0.5685188	0.7619452	0.6273352	0.6957067	1.2049339	3.2841580	1.6861525	0.141990034367366	0.76654	0.13064
1061	"2,3-Diphospho-D-glyceric acid"	0.01194330	0.01598500	0.01615475	0.01324997	0.02576223	0.01895261	0.02526545	0.01884424	0.02114632	0.01278371	0.01807251	0.02432871	0.02281845	0.02008258	0.01831285	0.02074216	0.01480530	0.01613077	0.01802954	0.02448770	0.647827766949606	0.35808	0.13542
799	L-Palmitoylcarnitine	0.9305144	0.8310122	0.8650012	0.4135778	0.9062293	0.9832051	1.0661340	1.1225430	1.1850353	0.8566999	0.9440098	0.7863617	1.1904614	0.9282752	1.1813620	0.8403466	1.0265283	0.9312240	0.9724024	1.2625279	0.749729941030533	0.29497	0.13572
737	D-Proline	0.5498382	0.4376645	0.4464639	0.4754667	0.4524510	0.5723514	0.5034526	0.5133132	0.4357425	0.4867758	0.5163842	0.5730197	0.5703287	0.5495842	0.4633982	0.5203776	0.6034941	0.5133151	0.5284266	0.5183694	1.45435829418725	0.023489	0.13638
757	L-Carnitine	1.3049062	0.9385699	1.5217442	1.0980464	1.4191693	1.9852603	1.3588944	1.4073225	1.3624912	1.0215629	1.6115070	1.2017645	1.5094444	1.7568860	1.3616937	1.5756960	1.6053202	1.2305201	1.2643977	1.6480674	0.73168969746477	0.24504	0.13804
904	L-Thyroxine	0.016792442	0.010209114	0.015452442	0.015821273	0.009739205	0.012161991	0.011521914	0.012270672	0.011292502	0.018070534	0.014387797	0.015517985	0.013584293	0.018676461	0.011496684	0.013618732	0.017429065	0.014622812	0.014028395	0.013385946	0.771037326492997	0.25386	0.13832
980	Thiazolidine-2-carboxylic acid	0.3709612	0.3264005	0.3544419	0.3003085	0.3533621	0.3896514	0.3824744	0.4020551	0.3973181	0.3559986	0.3477181	0.4096934	0.4117428	0.3569331	0.3883229	0.4062336	0.3667582	0.4432149	0.4187291	0.4638864	1.45650613529746	0.024864	0.14361
867	3-Methylhistidine	0.09469709	0.11506938	0.11842191	0.08368498	0.11670160	0.11589295	0.11719754	0.13543081	0.09739987	0.09688983	0.13088921	0.11769464	0.11828933	0.12503260	0.11719227	0.13700691	0.11771027	0.09861817	0.12233793	0.12433827	1.19445908203399	0.058356	0.14778
73	Eicosapentaenoic acid	0.28226344	0.07096002	0.37930020	0.21287580	0.16529406	0.30082198	0.33721405	0.34973490	0.51275539	0.31800214	0.29458267	0.32982296	0.32506474	0.30396682	0.28094449	0.38640942	0.33586028	0.38902226	0.30442844	0.29780792	0.582690660542373	0.43945	0.14899
791	1-Hexadecanoyl-2-octadecadienoyl-sn-glycero-3-phosphocholine	7.943927	8.894172	8.636662	35.385581	23.589826	22.587943	38.773569	17.074703	17.063704	25.957459	9.787019	3.377372	3.545270	63.207078	20.191938	28.423160	24.700115	16.875604	44.310351	14.308943	0.182881247801007	0.74273	0.15163
967	Oleic acid	1.370350	1.155162	1.627704	1.412388	1.065528	1.842758	1.240421	1.298879	1.343374	1.374587	1.434999	1.480929	1.758959	1.315764	1.453951	1.570985	1.557534	1.384544	1.840111	1.488324	1.07302977133243	0.092676	0.15477
762	L-Kynurenine	0.06567318	0.07313044	0.09677724	0.06328465	0.12002555	0.09443215	0.10345968	0.14024307	0.09112487	0.11076660	0.09945802	0.07687440	0.09255874	0.10083385	0.09403982	0.10609886	0.09281472	0.09960594	0.20314690	0.10496437	0.525726984786226	0.41736	0.15867
812	Pentapropylene glycol	0.12703245	0.07268625	0.09775330	0.08268455	0.08644213	0.10213601	0.08775415	0.13167485	0.09633520	0.08678004	0.08327973	0.07692301	0.08995381	0.09557542	0.08396942	0.08370944	0.06798137	0.12013542	0.26473817	0.11922726	0.341603607608393	0.55765	0.16039
860	Calpain Inhibitor II	0.004517533	0.006578456	0.017620903	0.009967263	0.010795336	0.010740671	0.007442487	0.013390757	0.005802704	0.005853009	0.001203312	0.004896874	0.004573681	0.023858212	0.007130612	0.005549722	0.011992897	0.007097389	0.019541706	0.017991660	0.191812689408922	0.68764	0.16352
785	Acetylcholine	0.06107142	0.07047426	0.08360562	0.07377863	0.06954565	0.07774513	0.05110703	0.06651521	0.05981821	0.10296451	0.10802531	0.07246313	0.09824128	0.07094533	0.06669868	0.06954355	0.09093441	0.05670110	0.07509972	0.09538688	0.823503263300234	0.22398	0.16605
961	2-O-Methyl PAF C-16	0.3113047	0.1974535	0.2519630	0.2101100	0.2102079	0.2630601	0.2233101	0.2029200	0.2477381	0.1829930	0.2567479	0.1818423	0.2485467	0.2114587	0.2245094	0.2005896	0.1817627	0.3569856	0.5200188	0.2016063	0.510314029986738	0.43538	0.16735
66	Formylanthranilic acid	0.012735292	0.011227327	0.017712013	0.013962806	0.011407318	0.011106304	0.013768675	0.009526767	0.022565058	0.027600806	0.024150574	0.027702466	0.017452975	0.016081227	0.014458459	0.016726284	0.012220919	0.015049425	0.010951333	0.016129137	0.576261220346857	0.44086	0.17296
1107	Glu-Pro-Lys	0.017962101	0.016703682	0.021485367	0.024275917	0.011439608	0.022869182	0.012394634	0.016403453	0.025539998	0.020878812	0.024349865	0.025199618	0.021758186	0.017167620	0.017759056	0.023047385	0.024358247	0.018792180	0.018447859	0.023286860	0.878049358203217	0.19711	0.17309
1011	Dimethylallyl pyrophosphate	0.0051570383	0.0059380091	0.0057314317	0.0469270545	0.0027425153	0.0029758162	0.0040418355	0.0037991564	0.0031610943	0.0107111860	0.0257738144	0.0251775708	0.0109264204	0.0027031392	0.0063378407	0.0060176513	0.0143357061	0.0034584362	0.0031687605	0.0053909886	0.198606452958392	0.81457	0.17983
839	(-)-Riboflavin	0.2600129	0.2490749	0.3045450	0.2467073	0.2278318	0.3200286	0.2297321	0.2478623	0.2852438	0.2338846	0.2366625	0.1921594	0.3032222	0.2230041	0.2771282	0.2743198	0.2200310	0.3645306	0.5846264	0.2799179	0.587564274182611	0.35699	0.18221
732	1-Octadecanoyl-sn-glycero-3-phosphocholine	4.098976	3.260348	3.137085	2.392698	2.999261	3.291129	2.608996	2.620906	3.723941	2.677465	4.469212	3.816151	4.116881	3.319689	3.121316	3.527686	3.105586	3.418103	2.470330	3.600329	1.0759153709953	0.10818	0.18249
947	Lys-Asn-Arg	0.003625904	0.005624422	0.013439287	0.015684421	0.013951131	0.012975631	0.011510564	0.020616301	0.009149430	0.004772491	0.001942214	0.009130617	0.014528621	0.021893396	0.013374316	0.015444200	0.013088552	0.002993366	0.019416221	0.014800927	0.312764531752774	0.57017	0.18532
796	PyroGlu-Lys-Arg	0.02550500	0.02200848	0.04406851	0.02566487	0.03387119	0.02653699	0.02574781	0.03740167	0.02863130	0.03128144	0.02612725	0.02477487	0.02965612	0.03887328	0.03521726	0.05528462	0.03909372	0.03024764	0.03774661	0.02523262	0.733920444137272	0.2661	0.18666
956	Gln-Trp-Arg	0.2607417	0.1974906	0.3103727	0.2358648	0.2238465	0.3340885	0.2291641	0.2656819	0.2626374	0.2468455	0.2170812	0.1989997	0.2791655	0.2483454	0.2865121	0.2680826	0.2261834	0.2963131	0.5838554	0.3171854	0.579747495629029	0.34768	0.18689
743	L-Methionine	0.9873921	0.9042550	1.0582218	0.9194716	0.8551450	1.0906069	1.0139205	0.9842907	1.0603559	0.9773266	1.1205855	1.0540777	1.1812340	1.0198671	1.0835648	1.1412501	1.2514643	1.1670958	1.0254214	1.1720615	2.07086808338264	0.00073396	0.1873
1068	"methoxy-Acetic acid,methyl ester"	0.08584147	0.06713646	0.08624691	0.07197929	0.06999088	0.10643595	0.08142289	0.07652769	0.08870193	0.08353216	0.08812959	0.09211999	0.09392158	0.07826836	0.09557940	0.10596109	0.09883038	0.09454342	0.09066751	0.09779538	1.5894582971297	0.01303	0.19445
906	ketoisocaproic acid	0.03457888	0.02844621	0.02570868	0.01422371	0.02648566	0.02801014	0.03256988	0.03532346	0.01846059	0.02043327	0.02398311	0.02525590	0.02005146	0.03634398	0.02064434	0.02110973	0.03762805	0.02400242	0.06581851	0.02753615	0.483105386154682	0.44911	0.19448
1040	Prostaglandin E1	0.024309874	0.010640916	0.020723155	0.013580773	0.016970559	0.018485502	0.012475735	0.019757254	0.009658703	0.015769206	0.025165148	0.016914690	0.019208236	0.018719862	0.014173228	0.019394468	0.017904324	0.019779977	0.018233229	0.016756870	0.847527414606176	0.18587	0.19794
1016	Ile-Asn	0.4190293	0.4261109	0.4214653	0.3609723	0.4364701	0.5608066	0.4529188	0.4630332	0.3331511	0.3205432	0.4808466	0.4214339	0.5413309	0.4801204	0.5279478	0.5293870	0.5137105	0.3269684	0.4192374	0.5714644	1.14801350475862	0.069869	0.19827
1001	3-Methyl-2-nitrobenzyl alcohol	0.09424947	0.10243698	0.09570066	0.08929304	0.10419283	0.09510178	0.10076546	0.09404071	0.07702263	0.08418945	0.10904860	0.11147354	0.10042602	0.11401536	0.11579940	0.10699946	0.11105810	0.10580515	0.10065008	0.10073187	2.09563643260188	0.00038502	0.19958
977	alpha-Ergocryptine	0.2889324	0.2403170	0.2887234	0.2654548	0.2209770	0.3487680	0.3329983	0.3249044	0.3166915	0.2308010	0.2422043	0.1923945	0.2961669	0.2263383	0.2788510	0.2907283	0.2372528	0.4623774	0.7932404	0.2671230	0.470292889255366	0.4721	0.20134
733	1-Phenoxy-2-propanol	0.8608088	0.7027031	0.8121280	0.7861885	0.6900533	0.9916514	0.6692200	0.9193925	0.7301804	0.8264657	0.9108258	0.7069590	0.7707060	0.9461481	0.8395015	0.9699601	0.9156483	1.0736028	1.1435870	0.9125689	1.29571549337796	0.035242	0.20201
848	Trp-Phe-Arg	0.10884086	0.09759520	0.10657237	0.09279985	0.11522125	0.09870294	0.10594791	0.10281891	0.08757595	0.08796850	0.07313512	0.06516987	0.08103619	0.08544612	0.08682094	0.11064130	0.08892413	0.17911436	0.29990676	0.08568605	0.425824038434289	0.51775	0.20317
1012	Dipyridamole	0.4067596	0.2907300	0.4595721	0.4043410	0.3283592	0.5176956	0.3917132	0.3951887	0.4763294	0.3434944	0.3686511	0.2504637	0.3905174	0.3071102	0.4074255	0.4293032	0.3055889	0.6923002	1.1091764	0.3711098	0.467199907414564	0.47169	0.20642
866	Phe-Ala-Arg	0.07319891	0.01965675	0.08706310	0.04066638	0.02470795	0.05950852	0.04497908	0.05674964	0.13817628	0.11290145	0.05463581	0.10054638	0.08927843	0.05691217	0.08642907	0.11047207	0.06282575	0.05598855	0.06718244	0.07455831	0.523162968794094	0.46462	0.20655
58	L-Tyrosine	0.1787845	0.2313767	0.1968124	0.1870538	0.2304437	0.2191173	0.2639384	0.2282134	0.1833941	0.1992249	0.2489310	0.2283388	0.2665332	0.2187035	0.2308148	0.2410805	0.2415571	0.2708388	0.2390538	0.2704358	1.82287751258143	0.0043748	0.21353
17	L-Glutamate	0.14834656	0.15660634	0.15934502	0.09815007	0.16027959	0.13427525	0.17097243	0.16453764	0.19316371	0.22244835	0.18969228	0.23856387	0.21790683	0.13335211	0.18510611	0.24151098	0.17016089	0.15010381	0.17575110	0.16557432	1.12301469819581	0.11011	0.2159
898	Sebacic acid	0.02130841	0.03186574	0.02241614	0.02338524	0.03876146	0.02394714	0.03686272	0.04445546	0.02226559	0.02840663	0.02317048	0.02639181	0.02804362	0.03516519	0.02932963	0.03618472	0.04227586	0.03742000	0.04495789	0.03973985	0.938088202146044	0.17409	0.22264
21	1-Oleoyl-L-alpha-lysophosphatidic acid	0.3918746	0.5170156	0.5135658	0.2816019	0.4736524	0.3453577	0.5413107	0.4256282	0.6075194	0.5395954	0.3932967	0.6575965	0.5432857	0.4989294	0.5619144	0.5812414	0.5981342	0.5122927	0.5314173	0.5348360	1.33447868175535	0.060564	0.22318
899	Pro-Ile	0.11243555	0.17035577	0.12881449	0.09889922	0.13282250	0.11905247	0.14169753	0.12099725	0.13203850	0.19554183	0.15938399	0.16687043	0.16405844	0.12067457	0.16953087	0.17373813	0.13292780	0.14887184	0.13747270	0.21437220	1.22332153960727	0.07046	0.23133
931	Arg-Tyr-Arg	0.3600081	0.2668513	0.3795661	0.3105331	0.2795226	0.4078063	0.3333930	0.3480879	0.3566190	0.3030753	0.2684690	0.2120713	0.3694464	0.2495542	0.3241459	0.3254223	0.2369612	0.5677171	1.0784829	0.3023307	0.443746567762072	0.49019	0.23401
905	Diethyl sebacate	0.015176761	0.007286756	0.010427713	0.008191751	0.012065166	0.008534888	0.011671880	0.019051256	0.009414856	0.008585110	0.013265830	0.007946626	0.011560786	0.014733193	0.008993327	0.012230677	0.014325408	0.008180421	0.029037391	0.009620610	0.538843385779292	0.40062	0.23452
954	Meperidine	0.3172767	0.2778694	0.3131079	0.2173210	0.2804868	0.3109117	0.2021829	0.2579565	0.3036517	0.2461193	0.3618086	0.3786345	0.3361372	0.2866142	0.2730874	0.4952270	0.2749597	0.2139372	0.3136337	0.2774908	1.03908947026734	0.098581	0.23601
1074	Phosphorylcholine	0.07240693	0.08215736	0.07952909	0.05574297	0.07935461	0.07559844	0.08136489	0.08532378	0.06116515	0.09432452	0.08726796	0.08286768	0.09765032	0.08811612	0.10444587	0.09919209	0.08163374	0.08207480	0.08863037	0.09165210	1.71381247343693	0.0056514	0.23641
955	Amastatin	0.2005083	0.1952011	0.4656580	0.2180392	0.2482907	0.3819394	0.2019564	0.3139273	0.2110879	0.2046285	0.1828158	0.1967940	0.2317332	0.3526785	0.2365106	0.2528316	0.2673693	0.3072003	0.7581430	0.3298748	0.452324151877709	0.44121	0.23846
65	L-Pyroglutamic acid	0.2810944	0.1867735	0.2866361	0.2691054	0.2673181	0.3188024	0.3606569	0.3509277	0.2463171	0.4336393	0.3399714	0.3364832	0.4062553	0.3291006	0.2922721	0.3140572	0.3541593	0.4208775	0.3883102	0.3785995	1.37587319415502	0.041347	0.24634
728	D-Ornithine	0.03724138	0.03094860	0.02478263	0.01684838	0.02241642	0.02273805	0.03064575	0.03089669	0.01986271	0.01683838	0.02694642	0.02350394	0.02283142	0.03120187	0.02127817	0.02643965	0.03264039	0.02572086	0.06311807	0.02732376	0.683214484778065	0.29206	0.2494
1025	"5,5-Dimethyl-1,3-dioxane-2-ethanol"	0.12230502	0.12724551	0.10837629	0.08873691	0.11836606	0.13084007	0.10349563	0.09616601	0.10839436	0.13529696	0.17401890	0.15283472	0.15498359	0.10383192	0.16464239	0.14888392	0.13595449	0.10980368	0.09876169	0.11113977	1.35745667373774	0.044079	0.25009
851	Taurocholate	0.07207242	0.09756281	0.09480770	0.12111779	0.10917655	0.06923318	0.10222983	0.09228140	0.08234319	0.07802733	0.29055714	0.14535582	0.06860785	0.07868396	0.04921448	0.07147812	0.10481031	0.13023904	0.09164516	0.06450796	0.570469969685088	0.45082	0.25316
1088	Thr-Gln-Lys	0.007271858	0.014352418	0.021760223	0.006734923	0.015265868	0.023082109	0.010646337	0.019337464	0.006611916	0.012757337	0.007195211	0.011456563	0.010358540	0.019589315	0.008998960	0.016295326	0.022781615	0.016402535	0.028733356	0.022473361	0.531205397115501	0.38001	0.25341
989	Arg-Met-Arg	0.03987018	0.04100953	0.04997952	0.05311999	0.05838102	0.04274262	0.05027223	0.04745477	0.05634082	0.04414025	0.13355660	0.06529413	0.03234294	0.03798496	0.02884164	0.03321643	0.05468598	0.09423969	0.05726943	0.03995767	0.655495257487206	0.39086	0.25659
883	Octapropylene glycol	0.3352716	0.1717620	0.2653470	0.2298122	0.1649407	0.2992190	0.2173066	0.2498323	0.2564904	0.2387050	0.2154534	0.1854684	0.2769277	0.1671404	0.2557938	0.1812530	0.1628615	0.3141728	0.9103716	0.2338300	0.40211360821827	0.52138	0.2575
990	Dibutyl sebacate	0.6994134	0.6415433	0.7659391	0.6665085	0.5168518	0.8433496	0.7638230	0.7128090	0.6881895	0.7593079	0.6278328	0.6177170	0.8627540	0.5783055	0.6434480	0.6812909	0.6352515	0.8689125	2.2884432	0.6495402	0.532172585844727	0.41097	0.26034
854	Nonapropylene glycol	0.09669293	0.05092318	0.07065166	0.07284453	0.04493226	0.08001226	0.06615392	0.09651185	0.08796739	0.06376411	0.05646421	0.04335613	0.06817871	0.05571294	0.07836907	0.05659989	0.04911675	0.11159132	0.28141113	0.07756732	0.394490804419297	0.52945	0.26603
60	"17,20,21-Trihydroxypregn-1-ene-3,11-dione"	0.010544205	0.010730022	0.008360433	0.015689893	0.009990160	0.008317707	0.012304606	0.012430582	0.012661371	0.010230707	0.012396786	0.009085448	0.013672195	0.007824284	0.009070467	0.010850909	0.010255588	0.014557266	0.035100954	0.011056192	0.578330540857494	0.39583	0.2669
1031	Retinene	0.06843849	0.06795902	0.08037971	0.04760771	0.05533774	0.03835308	0.03874823	0.03858479	0.10221030	0.06503378	0.09613163	0.09246841	0.02843100	0.05928174	0.07077878	0.13935611	0.06072201	0.03820195	0.08936991	0.05632384	0.686950930622988	0.30505	0.27867
80	Thromboxane B2	0.4962047	0.1296697	0.9428557	0.4608159	0.2158260	0.6129771	0.4169632	0.5283379	0.9699503	0.9085173	0.5694018	0.6683627	0.7154871	1.1662196	0.7216915	0.7429867	0.6050448	0.6713316	0.5490444	0.5199508	0.72894924077902	0.2697	0.28633
919	Antipain	1.0101610	0.7111236	1.0283700	0.8636624	0.6688353	1.1800794	0.7180354	0.7860957	1.0683654	0.8217070	0.8468397	0.5853900	1.0951004	0.6556846	1.0252212	0.9145487	0.6274342	1.3917771	2.8665712	0.8357962	0.567518325886983	0.37722	0.29215
53	L-Histidine	0.04393491	0.05295782	0.04919197	0.04312189	0.03869871	0.05066574	0.05816378	0.04725428	0.04824046	0.05471898	0.06779563	0.06073700	0.07044933	0.04101923	0.05987864	0.06526216	0.05885548	0.04927537	0.06312706	0.06010676	1.83530816226209	0.0039168	0.29277
768	Folinic acid	0.008535556	0.003924913	0.008050512	0.010110498	0.005887939	0.008841042	0.007551509	0.009025515	0.004482186	0.005167223	0.010027891	0.007205172	0.007793646	0.007798135	0.006462205	0.008865062	0.009676463	0.004844633	0.013589769	0.011464918	0.938300470750508	0.14109	0.29354
1050	Pentadecanoic Acid	0.04619346	0.01687047	0.05256686	0.03410530	0.01625538	0.03563800	0.03092294	0.03513641	0.10066901	0.07064256	0.04030435	0.07374934	0.07097416	0.03484178	0.06044136	0.06807698	0.04181032	0.04910830	0.05087783	0.04986983	0.771033921765189	0.28578	0.29888
1008	"3,4-Methylenedioxyamphetamine"	0.09097717	0.03116098	0.12843829	0.08822525	0.03931786	0.10917604	0.09162577	0.10532072	0.12266518	0.11304303	0.09252951	0.11052451	0.12016432	0.11060780	0.12952320	0.11213467	0.12688095	0.12994095	0.10019641	0.10698683	1.26390650179185	0.06361	0.30876
774	Indole	0.07465701	0.08178259	0.07022243	0.07777966	0.09084312	0.06467095	0.09484509	0.07436142	0.07023147	0.06176932	0.10077650	0.09505106	0.09803965	0.08981169	0.10485535	0.07948148	0.11159592	0.08737441	0.08238401	0.09428518	2.09791269235037	0.00091657	0.31005
808	Ornithine	0.011153249	0.004621716	0.012643613	0.010761188	0.005780393	0.010177792	0.010717559	0.009680505	0.009658910	0.010038122	0.009897075	0.012493665	0.014221876	0.013840248	0.012032518	0.013550066	0.013116277	0.007272527	0.011383958	0.010393757	1.34428969116056	0.038959	0.31172
1023	Ser-Val-Arg	0.06035695	0.04416923	0.06288059	0.04206737	0.02934717	0.06567096	0.06770931	0.05022483	0.05196949	0.04268987	0.04892658	0.03388433	0.05335041	0.03978673	0.05098486	0.04856801	0.03509267	0.08309086	0.20139465	0.04874520	0.491167160048908	0.44715	0.31626
787	Arachidonic Acid (peroxide free)	15.98972	21.29677	15.18063	10.70177	17.27762	17.02184	12.17209	15.16942	13.84853	17.56178	22.54075	22.61006	22.89394	14.81660	20.80907	23.78652	19.40785	15.47445	14.09380	19.68890	1.55598777324342	0.015018	0.32817
92	3-Hydroxycapric acid	0.6758211	0.7822683	0.7029135	0.6232358	0.8615650	0.7590379	0.8877468	1.0397225	0.5357183	0.7607345	0.6966819	0.7483774	0.7438643	0.8776382	0.8580698	0.9128031	0.9204976	1.1101045	1.6664184	1.0804481	1.20607891638389	0.062791	0.33382
930	Palmitic acid	0.12380427	0.10420331	0.14859614	0.10935116	0.09840647	0.16609284	0.08558309	0.12428650	0.15806256	0.15623776	0.20282613	0.17895179	0.19325210	0.11193197	0.18069198	0.16036118	0.15036559	0.13676610	0.13103456	0.16129758	1.53012450021747	0.017929	0.33473
730	1H-Indole-3-propanoic acid	0.13961519	0.15430656	0.13021551	0.38553344	0.21329990	0.19993765	0.14068332	0.13477145	0.11345207	0.24876380	0.33418061	0.34116725	0.38921228	0.10921770	0.22102297	0.27770353	0.21860435	0.13487382	0.17244493	0.15366219	0.836614234066496	0.23569	0.33819
753	1-Myristoyl-sn-glycero-3-phosphocholine	1.842428	1.969306	1.376931	2.592247	1.366511	1.154977	1.405086	1.469348	1.674616	2.805205	3.238380	2.801111	2.680511	1.257814	2.458672	2.288617	2.377039	1.540081	1.656248	2.126545	1.21597316320367	0.083698	0.3449
788	Dopamine	0.2437409	0.4599099	0.2603075	0.2226937	0.4026901	0.2609251	0.4555184	0.4517004	0.2852127	0.3461605	0.3269575	0.3536447	0.5045325	0.3061197	0.4266759	0.4307359	0.4177938	0.4855645	0.4156910	0.6369715	1.34844870076209	0.047248	0.34511
844	Linoleoyl ethanolamide	0.03804407	0.04837354	0.08484311	0.04137067	0.05379757	0.09658261	0.05738429	0.05998888	0.07717758	0.06871738	0.08114567	0.07114835	0.08506494	0.04240975	0.04782732	0.08768766	0.05453345	0.10178038	0.15249846	0.07194198	0.913698773618634	0.16403	0.34603
891	His-Val-Arg	0.07126761	0.05403558	0.09924700	0.07049732	0.06399244	0.07927313	0.05588199	0.07122109	0.09970126	0.09897247	0.07221362	0.07097325	0.10254906	0.07231315	0.07215449	0.09842900	0.07264186	0.13013185	0.21817601	0.07360435	0.889248333820836	0.18	0.36372
901	tras-2-Hydroxycinnamic acid	0.4450516	0.8538171	0.4998908	0.4118465	0.7276222	0.5040709	0.8808704	0.7991518	0.5551246	0.6511385	0.6668213	0.6813917	0.9146271	0.5732891	0.7810385	0.7909050	0.8165782	0.9227677	0.8356613	1.1727136	1.4858671073808	0.02742	0.36594
908	DL-Indole-3-lactic acid	4.331840	5.739808	4.456448	5.674658	5.921474	3.867107	6.238424	4.363738	3.912101	4.370196	7.517639	7.079840	6.322078	5.258712	7.613199	5.119520	7.154237	6.748884	4.848076	5.540832	1.9009242833552	0.0041631	0.37087
771	Trimethoprim	0.07563230	0.07426680	0.09981328	0.08730435	0.06819106	0.08231385	0.06421353	0.06848395	0.07306134	0.06827563	0.09013084	0.05978323	0.06628050	0.06117751	0.07798351	0.07813598	0.07927842	0.13135976	0.24309139	0.10047262	0.814174700028306	0.21809	0.37511
858	DL-O-tyrosine	0.1298982	0.1576049	0.1228247	0.1595248	0.1944151	0.1233383	0.1818233	0.1368654	0.1322879	0.1319599	0.2160397	0.2043739	0.2005307	0.1586259	0.1983630	0.1529800	0.2379303	0.1932923	0.1884347	0.1605284	2.06283064881758	0.0014065	0.37805
968	O-Succinyl-L-homoserine	0.02380685	0.01327962	0.02568657	0.02164571	0.02067528	0.02454765	0.02759634	0.02480432	0.01886522	0.03474910	0.02757583	0.02751504	0.03991138	0.02984459	0.03235549	0.03404684	0.02410138	0.02388158	0.02981316	0.03752522	1.61861306447111	0.009936	0.37953
984	Synephrine	0.07104262	0.04774916	0.07533077	0.04193376	0.07310011	0.07220349	0.06931308	0.05920331	0.06549732	0.06477732	0.09777646	0.08942294	0.07971955	0.08231762	0.08299339	0.10149979	0.07983646	0.06020231	0.07151141	0.08817731	1.91625266620943	0.0015762	0.3807
850	Thr-Gln-Arg	0.5582336	0.4100691	0.6363188	0.5190123	0.3795369	0.7475278	0.4337080	0.4743043	0.6341150	0.5085358	0.4826712	0.3288353	0.5792609	0.3991556	0.5390438	0.5590473	0.3931339	0.8366838	2.2607335	0.5339518	0.546747141853961	0.39159	0.38285
769	Indoleacrylic acid	0.04470830	0.04804220	0.04299921	0.04741730	0.05087414	0.03419064	0.05045172	0.03985636	0.03956117	0.04073645	0.07075788	0.05596039	0.04619061	0.05096145	0.07208634	0.04565651	0.07403517	0.05355703	0.05200639	0.05116268	1.9602427922668	0.0026513	0.38327
794	alpha-Linolenic acid	3.220174	2.459178	4.474937	3.254590	2.048654	5.126971	1.652104	2.727227	5.122122	6.682604	5.629033	6.250956	5.291966	2.265503	4.470894	4.950041	3.812332	4.489910	5.606183	5.415322	1.14694593543705	0.084113	0.39003
993	Ala-Gln-Lys	0.07376621	0.06620443	0.07161090	0.05124012	0.04694121	0.07787414	0.04383901	0.05516258	0.07516552	0.06084336	0.06285030	0.04882486	0.07998963	0.05076216	0.09088842	0.06346178	0.03904716	0.11828799	0.20043796	0.06256775	0.783316154958242	0.22778	0.39213
861	3-Methylindole	0.04620674	0.04560514	0.03800969	0.03522274	0.05359649	0.03434590	0.04409973	0.03889892	0.03739268	0.02703993	0.05657416	0.05268577	0.04790158	0.05993138	0.05738472	0.05318610	0.05448687	0.05216521	0.04977223	0.04149087	2.10832099146213	0.00041467	0.3924
929	Triethylene glycol	0.01347294	0.01267659	0.01950287	0.01223290	0.01422363	0.01717477	0.01324994	0.01399254	0.01485441	0.01410122	0.01305693	0.01272426	0.01187428	0.01438057	0.01367061	0.01613194	0.01516548	0.01933308	0.05619336	0.01862381	0.674132684225083	0.29671	0.3939
952	3-(2-Hydroxyethyl)indole	0.08311993	0.09832585	0.08239367	0.10654966	0.10951259	0.08199650	0.10690201	0.08868376	0.07992223	0.08910890	0.12554568	0.13836457	0.12687989	0.10193909	0.14496485	0.11587709	0.13747989	0.12038975	0.10061835	0.10860823	2.28621610398634	0.00013964	0.39778
61	L-Glutamine	0.10588121	0.13233217	0.14442084	0.12874564	0.16623280	0.11947341	0.14731658	0.15512757	0.07064099	0.13371498	0.19585818	0.20069397	0.18359054	0.15172916	0.18145799	0.17569012	0.19249879	0.10619988	0.15721626	0.18693866	1.85993017927811	0.0029005	0.40952
124	Tryptamine	0.2816354	0.1906204	0.3201919	0.3152470	0.2325475	0.2885926	0.2433215	0.4004959	0.2156676	0.2943840	0.3461192	0.3984314	0.2889032	0.3544970	0.2720664	0.3146277	0.5125655	0.3350004	0.4109292	0.4764367	1.67026754139556	0.0085377	0.41477
1002	His-Lys	0.03881218	0.02198277	0.04803672	0.02175325	0.02877280	0.06579491	0.04408958	0.02698884	0.04603245	0.03626804	0.03245697	0.02708259	0.03255410	0.05069649	0.03493008	0.04415285	0.04783685	0.04780356	0.15230892	0.03918003	0.661224758263154	0.3041	0.42726
1021	Propionylpromazine	0.4618989	0.3595215	0.5249014	0.4193567	0.3133412	0.5850628	0.3432747	0.4375019	0.5386883	0.3923868	0.4057768	0.2779939	0.5071015	0.3524016	0.4671772	0.4381721	0.3311497	0.7623922	1.8777296	0.4659037	0.623140420014832	0.33334	0.42765
879	Phe-Thr-Arg	0.1277126	0.1029698	0.1606075	0.1376156	0.1060356	0.1875625	0.1105825	0.1310935	0.1440531	0.1353884	0.1272683	0.1015906	0.1533770	0.1108229	0.1324246	0.1447349	0.1373149	0.2498948	0.4986697	0.1539976	0.768408961667652	0.24045	0.42994
882	"all cis-(6,9,12)-Linolenic acid"	0.2725395	0.2126595	0.2852959	0.2364558	0.1499906	0.3494082	0.1213643	0.2039410	0.3245979	0.4526423	0.4615390	0.4072575	0.4158535	0.1685421	0.3209768	0.3368396	0.2631130	0.3223538	0.4381167	0.3958324	1.32084444152811	0.041966	0.4364
938	"2,3-Diaminonaphthalene"	0.05760214	0.07060190	0.06327358	0.06392514	0.09347348	0.05993889	0.07741272	0.06299826	0.05312726	0.07096438	0.10929236	0.09264900	0.08947115	0.07688589	0.09784043	0.08398066	0.10293423	0.09515001	0.08062351	0.08273808	2.28821390575823	0.00013026	0.43706
1055	Gly-Asn	0.03841664	0.05438710	0.04113348	0.04909829	0.05390235	0.03556649	0.05344978	0.04598531	0.04228353	0.06573710	0.05959065	0.06277855	0.06002885	0.04962144	0.07955873	0.06023083	0.07940338	0.07424606	0.06508194	0.06012162	2.12449035729241	0.00075012	0.43899
793	Hexapropylene glycol	0.14684376	0.07685963	0.11322360	0.08981995	0.08054945	0.13182514	0.11859156	0.13135085	0.12796866	0.11348502	0.11803897	0.08344802	0.12993735	0.07844374	0.11244205	0.10558843	0.09791399	0.18865086	0.47165697	0.14663202	0.685084516742241	0.29827	0.43914
940	Pro-Thr-Arg	0.6166419	0.6036846	0.5492573	0.4724210	0.4491768	0.6224601	0.4611413	0.4524657	0.5916601	0.7012478	0.8494835	0.9853923	0.8775391	0.4792347	0.7944826	0.8171358	0.7502140	0.5860848	0.4869332	0.8593959	1.78428204935764	0.0049887	0.43947
1019	Digoxigenin	0.02457161	0.02381928	0.03278723	0.03079953	0.02451913	0.02362128	0.01905442	0.02185729	0.03105452	0.03685230	0.03913774	0.03530205	0.03287191	0.02729398	0.03095595	0.03210309	0.03526749	0.03034129	0.06765259	0.03481889	1.43552396646964	0.026931	0.44357
33	Bilirubin	0.08153569	0.05086630	0.05133626	0.04854923	0.07727881	0.06673292	0.05393561	0.05239273	0.04485276	0.05991726	0.08212110	0.05119520	0.08046609	0.06244054	0.11215993	0.07164653	0.13030951	0.05031694	0.04496893	0.11754576	1.33920118371806	0.052253	0.45137
784	PyroGlu-Phe-Arg	0.09042758	0.06878408	0.12083843	0.08250776	0.07688032	0.13440914	0.07312591	0.08749262	0.10363467	0.09076012	0.07438918	0.07027573	0.11758304	0.08028450	0.09582287	0.12877181	0.10294064	0.19182639	0.30587583	0.10547905	0.914484002380245	0.16307	0.45498
884	Decapropylene glycol	0.05059794	0.03024371	0.04956686	0.05248042	0.03365937	0.04010492	0.03419817	0.05167482	0.04955715	0.06001715	0.04453340	0.02366858	0.05693423	0.02331366	0.05067687	0.04875462	0.03490949	0.07535772	0.20788110	0.05399047	0.626010243611874	0.34291	0.45567
777	Caprylic acid	0.020598709	0.018362242	0.026009131	0.017342206	0.015644991	0.021503726	0.028854976	0.019496317	0.014525215	0.013934922	0.019929274	0.018154993	0.023873862	0.032054531	0.014692727	0.020729918	0.050037627	0.031924565	0.043373391	0.016920897	1.21674199725044	0.08028	0.46911
833	Val-Tyr-Arg	0.8087626	0.5501088	0.9568737	0.7358421	0.5725481	1.0638712	0.6066040	0.6876803	0.8339190	0.7948026	0.6564378	0.5058238	1.0115173	0.5098418	0.8209426	0.9030110	0.6990850	1.5056325	3.2315770	0.8064390	0.735706028182964	0.26253	0.48473
863	Phe-Asp-Arg	0.7987151	0.5499098	0.9415639	0.6927139	0.5646231	1.0632944	0.5914792	0.6996490	0.8204906	0.7704662	0.6191127	0.4936022	0.9629563	0.5179954	0.7719454	0.8974095	0.6956321	1.4615083	3.2663527	0.8246689	0.717510819968284	0.27227	0.48833
1044	N-Oleoylglycine	0.04015325	0.03177785	0.03562749	0.05047225	0.02648085	0.02442236	0.02419289	0.02061919	0.05318235	0.04360997	0.05319542	0.05571180	0.06318185	0.02913736	0.06623354	0.04623495	0.05051538	0.02842165	0.04219565	0.05844117	1.58131561977417	0.018105	0.4928
888	Pregnenolone	0.17232931	0.06089383	0.22303358	0.16338213	0.11755864	0.19769841	0.22467084	0.28454450	0.28937564	0.20288112	0.27625322	0.19457216	0.25306695	0.27760605	0.28827002	0.29765951	0.27079849	0.41550834	0.22976783	0.23844642	1.64543291436966	0.012039	0.50185
1095	Nervonic acid	0.05006281	0.04652187	0.03253645	0.02875800	0.03416485	0.02495215	0.02412921	0.03098827	0.06106955	0.04073299	0.05981546	0.09020279	0.03850171	0.03430280	0.03992509	0.13858814	0.03264934	0.02335331	0.05189689	0.02493930	0.849415891611594	0.19674	0.5146
798	Tyr-Glu-Arg	0.04065599	0.04825442	0.06500926	0.04732596	0.05477269	0.07431384	0.04134086	0.04738821	0.04392861	0.06236597	0.05085904	0.05674187	0.05034235	0.05147576	0.03660236	0.06376801	0.06600026	0.10168349	0.18153168	0.09162641	1.00700074180305	0.12098	0.51481
30	L-Tryptophan	1.0645744	1.2870286	1.1863555	1.1720690	1.8429695	1.1642235	1.4187665	1.4642236	0.9980567	0.9467931	1.7964925	1.9421671	1.6661469	1.5954034	1.6570840	1.7269289	2.0620952	1.6642546	1.6360386	2.1934863	2.28492969768824	7.5436e-05	0.51607
22	trans-Vaccenic acid	1.5431020	0.9281161	2.2957188	1.4708951	0.7935981	2.4191212	0.6258377	1.1704480	2.9155917	3.5253389	3.0884840	2.7176983	3.1724473	1.0736849	2.6934899	2.3971229	1.9851373	1.6580420	3.0873610	3.5411032	1.22196769817564	0.064697	0.5229
1035	Ile-Gln-Lys	0.02934345	0.02860299	0.04519321	0.02623458	0.04118640	0.05406495	0.03411935	0.03177499	0.02639899	0.03096486	0.03242746	0.02910458	0.03256660	0.03543148	0.03887821	0.04149078	0.04403966	0.06454218	0.14268702	0.04055514	0.870343707402275	0.18367	0.52829
795	Palmitoyl ethanolamide	0.12018989	0.09806981	0.13996860	0.10968493	0.11813809	0.12560182	0.10257005	0.11240108	0.19019268	0.14467629	0.24371698	0.19591546	0.18022848	0.12961240	0.17085478	0.21728115	0.15124908	0.17350186	0.22020474	0.14243059	1.99712757936791	0.001028	0.53276
979	Octapropylene glycol monobutyl ether	0.5389300	0.3132639	0.5225542	0.4638910	0.2993691	0.5823857	0.3267119	0.4523275	0.5485869	0.4073664	0.4074720	0.2447041	0.5477075	0.3160961	0.5574065	0.4591304	0.2918688	0.8447223	2.3403818	0.4469564	0.634093083156635	0.32725	0.53519
1014	S-Lactoylglutathione	0.13564247	0.12992390	0.05530152	0.06155568	0.10772558	0.06391687	0.08484315	0.30490380	0.03533375	0.11644053	0.12014384	0.08057228	0.15402349	0.08961249	0.21352266	0.14384545	0.14099168	0.04886637	0.38724360	0.21581719	0.792727334202492	0.21587	0.54153
817	N-Oleoylethanolamine	0.06776581	0.06496190	0.09178385	0.04994266	0.06705044	0.08898204	0.05904061	0.09190276	0.07367515	0.12693973	0.13483931	0.10767017	0.14413453	0.07307587	0.09851447	0.13864831	0.11189799	0.11688236	0.09584653	0.12463969	1.9245078464013	0.0017168	0.55147
911	Ala-Phe-Arg	0.7580274	0.5577993	1.0217651	0.6564815	0.5600970	1.0495615	0.5779501	0.5846493	0.7895654	0.8717357	0.6226371	0.5301125	0.9865940	0.5613061	0.7009741	0.9743403	0.7636543	1.4362067	3.5426627	0.7726488	0.753234952431399	0.25021	0.55218
828	PyroGlu-His-Arg	0.6076135	0.1039821	0.1842917	0.1079691	0.1636944	0.1620207	0.1804089	0.5758105	0.1643094	0.2331286	0.2088679	0.1170382	0.2809835	0.1278755	0.1932804	0.2233180	0.1502808	0.2378730	1.7611899	0.3645002	0.428870251112095	0.48881	0.56168
900	Heptadecanoic acid	0.06148313	0.03833832	0.12158794	0.04966939	0.05014682	0.10501797	0.08250378	0.08272491	0.10016300	0.09038173	0.05848708	0.09695514	0.07744364	0.04934808	0.05948528	0.12098264	0.08714790	0.10898580	0.37440626	0.12442289	0.765867475117968	0.24334	0.56595
974	Asp-Tyr-Arg	0.04444949	0.05090572	0.07102667	0.04821811	0.05381773	0.08118313	0.05608749	0.04837948	0.05220208	0.05135160	0.05288533	0.05588693	0.06207710	0.04961828	0.05727116	0.07720998	0.05970155	0.10869691	0.22988144	0.07577674	0.961206856906825	0.14061	0.5721
935	Ile-Ala	0.004724290	0.056418023	0.003345140	0.010577508	0.046264316	0.005929007	0.052458064	0.060592415	0.001755627	0.017976583	0.029053183	0.034159227	0.030320379	0.032222866	0.032902270	0.034739366	0.052181047	0.055058870	0.047046051	0.042717146	1.0518366875619	0.13663	0.58622
1006	Glu-Met-Lys	0.05178465	0.04505795	0.06341932	0.05130641	0.05229543	0.07824803	0.05495447	0.05235499	0.05917292	0.05932419	0.04463139	0.04872030	0.06623174	0.04293474	0.04936316	0.08957067	0.07251987	0.11933643	0.25577870	0.07462459	0.915868228630737	0.16558	0.60487
939	Arachidonoylglycine	0.02900944	0.04342474	0.05057806	0.04282299	0.03098617	0.03725269	0.02203055	0.03910489	0.05888642	0.03968777	0.07376725	0.06962074	0.05726726	0.04257690	0.07364041	0.07763733	0.04487413	0.05526062	0.06190739	0.04402735	1.95269418969621	0.0012152	0.60895
1051	"4,6-Androstadien-17beta-ol-3-one"	0.06213070	0.07004109	0.05098783	0.05205308	0.04223168	0.04810663	0.05098409	0.04003196	0.06798149	0.07479623	0.06680551	0.08395282	0.28841937	0.03986749	0.07944763	0.05855980	0.07868982	0.04831674	0.04495450	0.06735401	0.876647033177991	0.21959	0.61449
1087	Cys-Glu-Lys	0.02260248	0.02114665	0.02848570	0.02160246	0.02261461	0.02866604	0.02726070	0.02145333	0.02418213	0.03037368	0.02831247	0.02403987	0.01548721	0.02820430	0.02423222	0.02501903	0.07000347	0.05980310	0.06826829	0.04957934	1.39819804070389	0.041272	0.66175
735	Cardiogenol C	0.3806336	0.4524690	0.7291518	0.4266960	0.5101610	0.7279972	0.4809538	0.4196928	0.5002717	0.5928838	0.3923022	0.4403163	0.5016801	0.4014998	0.3674031	0.7121153	0.5075167	1.1638352	3.0822055	0.6956118	0.729291424420426	0.26525	0.66262
120	Ethyl glucuronide	0.002000561	0.004985662	0.004441737	0.002855301	0.004704589	0.003917947	0.004669000	0.003488501	0.005214420	0.004344929	0.004323975	0.002866083	0.002044968	0.004234988	0.002750206	0.004606373	0.006220301	0.005258609	0.024229335	0.007861956	0.736668933913241	0.26695	0.6647
916	Corticosterone	0.3740958	0.3361405	0.5791776	0.6711675	0.5835504	0.3947309	0.5761406	0.9678624	0.4231733	0.7204397	1.6804954	0.9171078	0.5817473	0.5843507	0.6146494	0.5651361	0.6690576	0.8517490	0.8141315	1.6601106	1.36548315316938	0.038514	0.66781
885	Phe-Glu-Arg	0.08521018	0.12056956	0.20465391	0.12065468	0.14491841	0.19455825	0.10879987	0.11091305	0.13292425	0.17169778	0.12358259	0.13568110	0.13893653	0.12751738	0.10855934	0.22495535	0.20072098	0.27734656	0.71232064	0.22348024	0.948444824189387	0.14769	0.7045
873	Ser-Ser-Arg	0.6197167	0.5480616	1.0613644	0.6161735	0.6017800	1.1192184	0.5964105	0.5970069	0.7447893	0.7858142	0.6110397	0.6189483	1.0141836	0.5975705	0.6838257	1.0897705	0.8886717	1.6052174	4.0081244	0.8612890	0.886488795858119	0.17654	0.71641
792	Met-Tyr-Arg	0.013353062	0.019272724	0.022097539	0.012953030	0.018860292	0.027734241	0.018522621	0.018041365	0.022066228	0.018112148	0.024178423	0.021270485	0.009422337	0.016615632	0.014172438	0.024527188	0.026062918	0.037356948	0.092419580	0.049335886	0.992773396991166	0.12827	0.72334
875	Tetraethylene glycol	0.07796534	0.07564687	0.14226811	0.07069820	0.08417357	0.14884587	0.07638720	0.07241542	0.07493138	0.08528464	0.08824298	0.08980220	0.08840982	0.07747870	0.06278782	0.17186980	0.12539739	0.17928433	0.48448482	0.16041782	0.952321763341472	0.14091	0.75007
112	pregnenolone sulfate	0.009483060	0.006193203	0.012799490	0.006129211	0.007388251	0.010521928	0.002456534	0.003816929	0.010310047	0.013333660	0.015420523	0.022725177	0.014875948	0.003235787	0.017830060	0.017696067	0.015061032	0.010307360	0.009275424	0.013994995	1.65594336862798	0.011317	0.76849
736	Spermidine	0.04918155	0.08631268	0.09075979	0.05173824	0.07203146	0.08924757	0.05110329	0.06213634	0.09598425	0.10608625	0.12428702	0.12310459	0.16014076	0.08634748	0.10163582	0.12620755	0.12762638	0.16029519	0.13052145	0.15296224	2.31439793903573	4.3167e-05	0.77712
1084	Pelargonic acid	0.04945772	0.02534227	0.06766806	0.03840336	0.02445374	0.05247389	0.03576332	0.03141171	0.07046414	0.05692064	0.04827005	0.05951605	0.06707579	0.02935402	0.04229371	0.06825671	0.06854364	0.08500480	0.23399665	0.07331795	1.08115292514426	0.104	0.7779
797	11-Deoxycorticosterone	0.01178456	0.01809883	0.01873525	0.02118281	0.02478083	0.01109594	0.03715278	0.07519312	0.01290272	0.04943670	0.06146241	0.04119532	0.02096495	0.03472918	0.01801463	0.01553785	0.04324528	0.09392291	0.08155075	0.07469654	1.19420491840044	0.078228	0.79164
949	Met-Glu-Lys	0.1019271	0.1208318	0.2068107	0.1050540	0.1487520	0.2070734	0.1259628	0.1270813	0.1299328	0.1935819	0.1287660	0.1363848	0.1476692	0.1297107	0.1086804	0.2472073	0.2255807	0.3360406	0.8382952	0.2709610	0.986070280109467	0.13296	0.8085
1066	3-Hexanone	0.1349190	0.1540918	0.3277251	0.1539623	0.1971064	0.3100324	0.1818339	0.1618533	0.1934402	0.2158146	0.1688704	0.1902248	0.2309125	0.1614721	0.1501715	0.3072282	0.2252370	0.5072301	1.5260340	0.3069900	0.824212042970877	0.2083	0.8942
109	Myristic acid	0.021341916	0.011889891	0.016359512	0.016191327	0.013618820	0.019456525	0.011218186	0.015594505	0.024508662	0.033261796	0.048526022	0.042429700	0.042657342	0.013252148	0.030186565	0.028800826	0.026045040	0.020105913	0.036920005	0.057066532	1.84175903308252	0.003002	0.91541
972	"2,2'-[oxybis(2,1-ethanediyloxy)]bis-Acetic acid"	0.02824327	0.02708137	0.03675284	0.02039311	0.02578330	0.04233394	0.02566432	0.04468877	0.02544495	0.04442075	0.08430473	0.08531446	0.08195377	0.03255082	0.06506589	0.07363316	0.06556229	0.03937866	0.07089301	0.06610930	2.30571932979232	3.6922e-05	1.0511
803	11-Keto-beta-boswellic acid	0.06407551	0.03429389	0.08231750	0.03366022	0.03496636	0.06260724	0.02589446	0.03605521	0.03907820	0.03726710	0.12155852	0.12577189	0.13030895	0.02930369	0.08277999	0.09825945	0.09325297	0.08442063	0.09669507	0.08269704	2.16185751372463	0.00024199	1.0698
1089	2-Amino-1-phenylethanol	0.03852637	0.04555982	0.08902132	0.03615425	0.06877514	0.08140382	0.03862454	0.05441184	0.05269580	0.07511747	0.04961792	0.05315241	0.05085066	0.04748691	0.03521305	0.09720876	0.09719318	0.13907035	0.60668770	0.09277933	0.799707971387468	0.22329	1.1291
114	N-2-Hydroxyethylpiperazine-N-3-propanesulfonic acid	0.01250644	0.01834840	0.03643436	0.01188563	0.02990754	0.02790776	0.01613537	0.01894731	0.01889219	0.02458347	0.01452863	0.02368263	0.01976351	0.02180097	0.01547000	0.03592202	0.03152936	0.04767170	0.28028959	0.04215815	0.782322462729669	0.23103	1.3056
77	cis-9-Palmitoleic acid	0.08075624	0.08454124	0.09813967	0.11207690	0.07022571	0.13750352	0.05510213	0.09276667	0.11634017	0.24456884	0.47180566	0.50003086	0.56075777	0.06660906	0.35322239	0.33032024	0.24886983	0.08702360	0.34432928	0.76469240	1.94579596049826	0.0013263	1.7713

## Sheet: fig2(D)
Pathway	Total	Hits	Raw_p	FDR	Impact
Citrate cycle (TCA cycle)	20	3	0.009656	0.1082	0.15
Phenylalanine, tyrosine and tryptophan biosynthesis	34	5	0.0008644	0.01614	0.147058823529
Aminoacyl-tRNA biosynthesis	52	7	0.0001343	0.00376	0.134615384615
Arginine biosynthesis	23	3	0.01429	0.1143	0.130434782609
Alanine, aspartate and glutamate metabolism	28	3	0.02439	0.1518	0.107142857143
Biosynthesis of amino acids	128	12	2.054e-05	0.00115	0.09375
D-Amino acid metabolism	67	6	0.003661	0.05125	0.089552238806
Galactose metabolism	46	4	0.01932	0.1352	0.0869565217391
Glutathione metabolism	38	3	0.05355	0.272	0.0789473684211
Glyoxylate and dicarboxylate metabolism	62	4	0.05049	0.272	0.0645161290323
Glycolysis / Gluconeogenesis	31	2	0.1552	0.4568	0.0645161290323
beta-Alanine metabolism	32	2	0.1632	0.4568	0.0625
Pyrimidine metabolism	65	4	0.05829	0.272	0.0615384615385
ABC transporters	138	8	0.01172	0.1094	0.0579710144928
Two-component system	53	3	0.1174	0.387	0.0566037735849
Arginine and proline metabolism	72	4	0.07886	0.3239	0.0555555555556
Ascorbate and aldarate metabolism	57	3	0.1378	0.4287	0.0526315789474
Tryptophan metabolism	83	4	0.1175	0.387	0.0481927710843
2-Oxocarboxylic acid metabolism	134	6	0.08097	0.3239	0.044776119403
Carbon metabolism	114	5	0.1144	0.387	0.0438596491228

## Sheet: fig2(E)
MS2.name	LOG_FOLDCHANGE
Cholic acid	1.22775
Chenodeoxycholate	1.26043
Lithocholic acid	1.29367
Deoxycholic acid	1.39719
7-oxo-Cholesterol	1.32057
Citramalic acid	1.08856
Prostaglandin D2(PGD2)	1.43261
Prostaglandin B2	1.81801
D-Glucuronolactone	1.3098
Isomaltose	1.49497
L-homoserine	1.15149
DL-2-Aminooctanoic acid	1.16227
Indole-2-carboxylic acid	1.03905
Heptapropylene glycol	1.21677
Dihydrothymine	1.14121
Adenylyl(3-5)cytidine	1.08222
Benzoylnorecgonine	1.15722
Ile-Cys	1.5449
Lys-Asp	1.5385
Phe-Tyr	1.50655
Val-Tyr	1.27234
Leu-Pro-Arg	1.17245
Phe-Cys	1.14345
Glu-Val-Phe	1.13405
Lys-Gln-Arg	1.10739
Arg-Lys-Lys	1.08964
Met-Tyr	1.03348
"2,2-[oxybis(2,1-ethanediyloxy)]bis-Acetic acid"	-1.05114
11-Keto-beta-boswellic acid	-1.06977
cis-9-Palmitoleic acid	-1.77127
