# Supplementary material for: Characteristics of Serum Metabolites and Gut Microbiota in Diabetic Kidney Disease
Source: Front Pharmacol. 2022 Apr 14;13:872988. doi: 10.3389/fphar.2022.872988 (PMC9084235; doi:10.3389/fphar.2022.872988)
Supplement: Supplementary file 8 [file DataSheet1.ZIP › Fig 2F/base.csv]

x	Body weight	Urine volune	UACR	BUN	FBG	ALB	TG	TC	Masangial matrix area	Fibrosis area	Inflammatory score
DKD1	-0.416079681	1.195121951	19.61771151	1.146685841	4.257048093	-0.043134872	1.172383465	0.751279024	1.109214578	0.625028171	2.607594937
DKD2	-0.33240612	0.463414634	12.57259477	1.345404628	2.68159204	0.020656136	1.594547054	0.574183392	1.552156357	1.291990254	2.544303797
DKD3	-0.373906411	0.463414634	14.66603711	0.661655118	3.212271973	-0.085662211	0.82937555	0.428571429	1.059036236	1.110421036	2.291139241
DKD4	-0.317376284	0.463414634	9.796702184	0.979343705	2.880597015	-0.12818955	1.462620932	0.558441558	0.308580515	1.396275253	2.860759494
DKD5	-0.404863386	0.869918699	16.08993957	0.614590143	3.394693201	-0.030984204	-0.07651715	0.125541126	1.039874288	1.046191653	2.164556962
DKD6	-0.352146799	0.544715447	15.35675435	0.035429468	1.520729685	-0.0036452	-0.067722076	0.145218418	0.993367537	2.025078314	2.037974684
DKD7	-0.353492754	0.463414634	10.7742914	0.618512224	3.461028192	-0.02490887	-0.27880387	0.121605667	0.84331453	2.081289761	2.417721519
DKD8	-0.40463906	0.62601626	18.19657309	0.971499542	3.394693201	-0.052247874	-0.226033421	0.318378591	0.915276804	1.708720756	1.658227848
DKD9	-0.360446857	-0.18699187	21.89345219	1.234278991	4.35655058	-0.109963548	-0.050131926	0.404958678	1.014377468	1.267709523	1.721518987
DKD10	-0.348108933	0.463414634	10.96917491	0.592365015	3.676616915	-0.094775213	0.055408971	0.184573003	0.822614443	2.088188292	1.341772152
