# Supplementary material for: Characteristics of Serum Metabolites and Gut Microbiota in Diabetic Kidney Disease
Source: Front Pharmacol. 2022 Apr 14;13:872988. doi: 10.3389/fphar.2022.872988 (PMC9084235; doi:10.3389/fphar.2022.872988)
Supplement: Supplementary file 8 [file DataSheet1.ZIP › Fig 2F/meta.csv]

x	Prostaglandin B2	Ile-Cys	Lys-Asp	Phe-Tyr	Isomaltose	Prostaglandin D2(PGD2)	Deoxycholic acid	7-oxo-Cholesterol	D-Glucuronolactone	Lithocholic acid	Val-Tyr	Chenodeoxycholate	Cholic acid	Heptapropylene glycol	Leu-Pro-Arg	DL-2-Aminooctanoic acid	Benzoylnorecgonine	L-homoserine	Phe-Cys	Dihydrothymine	Glu-Val-Phe	Lys-Gln-Arg	Arg-Lys-Lys	Citramalic acid	Adenylyl(3-5)cytidine	Indole-2-carboxylic acid	Met-Tyr	"2,2-[oxybis(2,1-ethanediyloxy)]bis-Acetic acid"	11-Keto-beta-boswellic acid	cis-9-Palmitoleic acid
DKD1	1.60839114	1.088809689	1.034263958	1.136091626	1.351535399	0.511494457	0.748937089	0.740342854	2.12666988	0.681820119	0.569227974	0.518640187	0.945387277	0.364097318	-0.117860458	0.565807343	0.824963774	0.493976045	0.800437883	1.321602492	0.608606629	0.681968646	0.487387373	0.593818798	1.375505313	0.634281713	0.672504255	-0.617234537	-0.586495165	-0.687900356
DKD2	1.243162703	0.317253008	0.213713079	0.169206057	-0.25237596	-0.068265318	-0.099454576	0.403932134	2.476161474	0.110603487	0.140077521	-0.15903726	0.103714547	-0.096259772	-0.421442779	2.137989936	3.242602781	0.07685689	0.217344998	-0.318115662	0.069235122	0.079071443	0.15895932	2.453680225	0.362532534	4.077453306	0.232706359	-0.331783756	-0.605659267	-0.343908059
DKD3	2.564709302	2.151506919	2.200400793	1.798196202	1.869954622	1.22699987	0.828923789	2.481027171	1.196714587	1.477759811	1.581421516	0.829841298	1.04259002	1.255979728	0.226504763	1.638616891	0.526099484	0.633485645	1.194120831	2.219597496	0.584702534	0.736899048	1.242049132	1.547949497	1.969088128	0.744487975	1.122088885	-0.575139731	-0.321986857	-0.78335949
DKD4	2.825518548	3.931939474	3.928828488	3.971505992	4.208128292	3.890252304	2.129743001	0.135574502	1.388471026	1.399904736	3.036380634	1.851980459	1.558012141	2.374366881	2.344338824	1.018672901	1.628932723	1.273177042	2.461322891	3.615197381	1.030125721	1.711670706	0.035784584	0.694305108	3.53022931	1.032906823	1.947216023	-0.592618059	-0.637120202	-0.77320567
DKD5	1.486697345	0.8577354	0.737552015	1.154193124	1.140354227	0.746103189	1.395908774	2.812534217	1.210450629	1.701155169	0.686821952	1.288359626	1.467364141	0.687191601	1.006033164	0.956424607	1.066707288	1.351335101	0.986816835	0.166957027	1.271395812	1.107949405	1.963502196	0.209779503	0.11516727	0.094870551	0.454179724	-0.447131246	-0.128959772	-0.736725878
DKD6	1.145134464	3.201724245	3.783331232	1.737967805	3.068688467	0.83490962	0.708599263	2.242957	-0.743632958	2.450408829	2.984679154	1.028399652	2.089260345	0.792742048	0.966801726	0.426690164	0.094413021	2.36661807	1.001828701	-0.179659216	1.72872022	1.562736967	1.421893724	2.965336763	0.461170272	0.074135732	1.658659285	-0.693228787	-0.643825363	-0.699337206
DKD7	3.708060402	1.678577662	1.691176276	1.870486434	2.151159779	4.702814317	3.411017868	1.226990317	2.073511258	1.181831569	1.220019427	2.583351571	1.470473382	2.630941304	2.311042262	1.55088415	1.577578057	1.093593069	1.103394612	2.908417732	1.473793623	1.492971925	1.533555048	0.443975577	1.801031028	1.475075614	0.876498412	-0.612144777	-0.63000448	-0.811609188
DKD8	1.348737256	1.366425839	1.310254251	1.719082931	2.40080207	0.322894833	0.793891827	4.092714641	-0.010509462	1.335901005	1.13830325	0.650235529	0.747261297	0.480519017	0.966455715	2.117964374	1.011002578	2.842986973	1.102399342	0.776120658	2.60036642	0.588020863	2.092712685	0.439418271	0.148256278	0.418601282	1.044508943	-0.363175399	-0.337523314	-0.631126552
DKD9	4.908627413	3.872407246	3.392024324	4.215823465	1.633846769	3.531712364	3.486950723	0.98792769	3.881901456	2.185680041	2.523609105	2.90678085	2.142999258	2.589920248	2.886626812	1.034071438	1.364423052	0.966800515	2.94159753	1.159147123	1.268163698	1.898851703	1.423202716	0.916657143	1.006314702	1.121678971	2.329028469	-0.61393458	-0.725998526	-0.852180419
DKD10	4.420299953	0.712027008	0.757762116	0.640413786	0.613714378	1.294622867	2.934298587	-0.147551707	1.191022045	1.989956424	0.274739272	2.458123222	1.853011931	2.163133552	2.370917103	0.933791759	0.965943187	1.115553619	0.28165785	0.387392474	1.312321609	1.685376153	0.923106969	1.001229139	0.403559872	0.875233251	0.132117339	-0.327751962	-0.618482846	-0.751139742
