# Supplementary material for: Characteristics of Serum Metabolites and Gut Microbiota in Diabetic Kidney Disease
Source: Front Pharmacol. 2022 Apr 14;13:872988. doi: 10.3389/fphar.2022.872988 (PMC9084235; doi:10.3389/fphar.2022.872988)
Supplement: Supplementary file 8 [file DataSheet1.ZIP › Fig 2F/pvalue-meta-base(spearman).text]

	Prostaglandin.B2	Ile.Cys	Lys.Asp	Phe.Tyr	Isomaltose	Prostaglandin.D2.PGD2.	Deoxycholic.acid	X7.oxo.Cholesterol	D.Glucuronolactone	Lithocholic.acid	Val.Tyr	Chenodeoxycholate	Cholic.acid	Heptapropylene.glycol	Leu.Pro.Arg	DL.2.Aminooctanoic.acid	Benzoylnorecgonine	L.homoserine	Phe.Cys	Dihydrothymine	Glu.Val.Phe	Lys.Gln.Arg	Arg.Lys.Lys	Citramalic.acid	Adenylyl.3.5.cytidine	Indole.2.carboxylic.acid	Met.Tyr	X.2.2..oxybis.2.1.ethanediyloxy..bis.Acetic.acid.	X11.Keto.beta.boswellic.acid	cis.9.Palmitoleic.acid
Body.weight	0.77699846344389	0.676065175997854	0.488776304519243	0.828717394697461	0.726057014762789	0.328226511471368	0.854813088248743	0.0425401276844894	0.960240418128624	0.854813088248743	0.603217610029209	0.533400561272595	0.404701671270157	0.384841230261283	0.425038154892145	0.751419652325848	0.186904810349332	0.933772958094147	0.986742911194989	0.907363817812816	0.77699846344389	0.293050075292822	0.0897240283170912	0.0897240283170912	0.488776304519243	0.117308065550202	0.854813088248743	0.533400561272595	0.073877706888658	0.802771731207162
Urine.volune	0.0588761878566635	0.33243154241313	0.352168660821274	0.168458332706264	0.985858224576278	0.0736060596698418	0.0998696630009897	0.226603343210393	0.294723837125524	0.553970853505802	0.436736647830521	0.0905423460461194	0.196275599147384	0.0406583713434465	0.131412925043708	0.27677147313073	0.226603343210393	0.372480438175424	0.182053263263026	0.529592020309138	0.529592020309138	0.120296075121622	0.529592020309138	0.211125882438227	0.259430172039091	0.013711884904507	0.352168660821274	0.735312902555409	0.0817917656825417	0.0462358799692174
UACR	0.700931884910058	0.986742911194989	0.77699846344389	0.960240418128624	0.651477342796243	0.186904810349332	0.700931884910058	0.186904810349332	0.700931884910058	0.603217610029209	0.828717394697461	0.603217610029209	0.907363817812816	0.31037609170568	0.676065175997854	0.726057014762789	0.293050075292822	0.986742911194989	0.907363817812816	0.445838341542751	0.854813088248743	0.651477342796243	0.214492332532808	0.603217610029209	0.276255333385436	0.229112840982819	0.603217610029209	0.36546831043867	0.700931884910058	0.651477342796243
BUN	0.802771731207162	0.986742911194989	0.77699846344389	0.907363817812816	0.55630577510293	0.488776304519243	0.77699846344389	0.46708905438634	0.00609992331369691	0.0815528147726023	0.676065175997854	0.404701671270157	0.244282294086627	0.488776304519243	0.445838341542751	0.117308065550202	0.0897240283170912	0.0537177672171674	0.751419652325848	0.676065175997854	0.0479117261299755	0.46708905438634	0.293050075292822	0.986742911194989	0.676065175997854	0.073877706888658	0.676065175997854	0.960240418128624	0.854813088248743	0.726057014762789
FBG	0.019528343138303	0.828202479859412	0.662762297244448	0.763482646374149	0.373561332707888	0.465684706386463	0.0527782450136654	0.712622223508989	0.235061976632694	0.94683970490851	0.520791533025804	0.205849996743111	0.566695138006874	0.393201115143298	0.227551510224215	0.687556711541183	0.973408063507424	0.532122058693594	0.725250139656936	0.383319797800989	0.854375060917278	0.476493453351336	0.498433710997779	0.178856585561847	0.94683970490851	0.638259358367279	0.815171544541529	0.841271267559294	0.907082839004662	0.250496003525328
ALB	0.0216659233675324	0.149655673420837	0.186904810349332	0.149655673420837	0.488776304519243	0.138333698394492	0.0537177672171674	0.445838341542751	0.907363817812816	0.36546831043867	0.259997766834888	0.161522928017456	0.244282294086627	0.138333698394492	0.0599721424772553	0.854813088248743	0.960240418128624	0.77699846344389	0.073877706888658	0.073877706888658	0.854813088248743	0.066688	0.651477342796243	0.676065175997854	0.229112840982819	0.802771731207162	0.214492332532808	0.854813088248743	0.603217610029209	0.107593187782415
TG	0.907363817812816	0.802771731207162	0.854813088248743	0.445838341542751	0.425038154892145	0.55630577510293	0.31037609170568	0.0375883775714094	0.276255333385436	0.404701671270157	0.651477342796243	0.229112840982819	0.533400561272595	0.346593507087334	0.36546831043867	0.907363817812816	0.603217610029209	0.0537177672171674	0.533400561272595	0.986742911194989	0.00222003122591684	0.77699846344389	0.000112034506393977	0.127552869703234	0.384841230261283	0.328226511471368	0.828717394697461	0.726057014762789	0.907363817812816	0.5108853175152
TC	0.828717394697461	0.960240418128624	0.933772958094147	0.603217610029209	0.651477342796243	0.293050075292822	0.244282294086627	0.229112840982819	0.200422686711942	0.173938597165066	0.676065175997854	0.0897240283170912	0.229112840982819	0.186904810349332	0.173938597165066	0.627188344776484	0.751419652325848	0.0599721424772553	0.802771731207162	0.726057014762789	0.0111434467996942	0.404701671270157	0.0185731550894602	0.425038154892145	0.404701671270157	0.46708905438634	0.854813088248743	0.986742911194989	0.881036181161853	0.36546831043867
Masangial.matrix.area	0.214492332532808	0.244282294086627	0.161522928017456	0.229112840982819	0.0984011766696351	0.0330412225454377	0.0815528147726023	0.55630577510293	0.259997766834888	0.346593507087334	0.200422686711942	0.0425401276844894	0.107593187782415	0.0330412225454377	0.0158005962505716	0.579584	0.751419652325848	0.0537177672171674	0.293050075292822	0.244282294086627	0.0599721424772553	0.0479117261299755	0.802771731207162	0.579584	0.5108853175152	0.960240418128624	0.5108853175152	0.854813088248743	0.214492332532808	0.259997766834888
Fibrosis.area	0.700931884910058	0.933772958094147	0.627188344776484	0.907363817812816	0.46708905438634	0.276255333385436	0.5108853175152	0.5108853175152	0.200422686711942	0.55630577510293	0.802771731207162	0.259997766834888	0.31037609170568	0.214492332532808	0.229112840982819	0.986742911194989	0.854813088248743	0.229112840982819	0.907363817812816	0.881036181161853	0.0537177672171674	0.384841230261283	0.802771731207162	0.55630577510293	0.960240418128624	0.627188344776484	0.828717394697461	0.533400561272595	0.173938597165066	0.77699846344389
Inflammatory.score	0.726057014762789	0.700931884910058	0.77699846344389	0.828717394697461	0.726057014762789	0.907363817812816	0.488776304519243	0.425038154892145	0.149655673420837	0.0537177672171674	0.77699846344389	0.384841230261283	0.328226511471368	0.726057014762789	0.259997766834888	0.854813088248743	0.276255333385436	0.161522928017456	0.907363817812816	0.229112840982819	0.0537177672171674	0.579584	0.066688	0.960240418128624	0.0984011766696351	0.36546831043867	0.828717394697461	0.404701671270157	0.933772958094147	0.854813088248743
