# Supplementary material for: Characteristics of Serum Metabolites and Gut Microbiota in Diabetic Kidney Disease
Source: Front Pharmacol. 2022 Apr 14;13:872988. doi: 10.3389/fphar.2022.872988 (PMC9084235; doi:10.3389/fphar.2022.872988)
Supplement: Supplementary file 8 [file DataSheet1.ZIP › Fig 3.xlsx]

## Sheet: Sheet1
	Isomaltose	D-Glucuronolactone	Citramalic acid	Citrate	Alpha-D-Glucose	D-Mannose	L-Malic acid	Isocitrate	Galactonic acid	L-Ascorbic acid	Estriol 16alpha-(beta-D-glucuronide)	alpha-D-Glucose 1-phosphate	Estrone-3-glucuronide	D-Glucarate	"D-Fructose 1,6-bisphosphate"
DKD1	0.172101	0.17574	0.0791295	0.201938	0.61581	0.323456	0.0901461	0.0247215	0.0777272	0.0556401	0.00388615	0.0204719	0.0376382	0.138793	0.112617
DKD2	0.0547161	0.195384	0.171467	0.58659	0.331084	0.233852	0.216235	0.0728664	0.126998	0.0720199	0.00509797	0.0252586	0.05055	0.0832338	0.0736407
DKD3	0.210042	0.12347	0.1265	0.242759	0.553079	0.344622	0.117373	0.0390361	0.083813	0.113452	0.0113767	0.0503664	0.0432223	0.16796	0.0908821
DKD4	0.381165	0.134248	0.0841184	0.227552	0.988299	0.440137	0.272791	0.0299723	0.128857	0.224126	0.0121715	0.0635683	0.0467697	0.114375	0.0976337
DKD5	0.156645	0.124243	0.0600628	0.242668	0.521909	0.309214	0.0913293	0.0317348	0.0797531	0.105377	0.00708383	0.0379205	0.0480033	0.181558	0.0990689
DKD6	0.297774	0.0144096	0.19687	0.192788	0.663177	0.372777	0.0779102	0.0313569	0.0646114	0.109949	0.0162668	0.0374512	0.0412076	0.195128	0.0717762
DKD7	0.230623	0.172752	0.0716901	0.285963	0.786114	0.434095	0.233915	0.0345673	0.104477	0.131097	0.00837924	0.0550864	0.0593458	0.143522	0.134458
DKD8	0.248893	0.0556162	0.0714639	0.270077	0.688896	0.466573	0.096679	0.0428819	0.0698451	0.141603	0.00905957	0.0365364	0.0390554	0.232646	0.116354
DKD9	0.192762	0.274396	0.0951577	0.286303	0.642127	0.358294	0.185745	0.0389792	0.104969	0.0964321	0.0152603	0.0377127	0.0846587	0.170894	0.130676
DKD10	0.118102	0.12315	0.0993565	0.334132	0.466908	0.289509	0.155935	0.0397056	0.0828934	0.106626	0.012175	0.0348061	0.0612573	0.146446	0.127303
Sham1	0.0360374	0.0280656	0.0409709	0.0781547	0.25619	0.154991	0.0735206	0.0157813	0.0574309	0.052562	0.00584012	0.0240393	0.039821	0.0984258	0.0740224
Sham2	0.0417013	0.0287775	0.0447467	0.131399	0.255587	0.153661	0.0695449	0.0162103	0.0672618	0.0590416	0.00501573	0.019956	0.0322403	0.0958939	0.0698336
Sham3	0.03668	0.0344343	0.0432893	0.104902	0.253843	0.151874	0.0774602	0.02396	0.063546	0.0688469	0.00786767	0.0201689	0.0301898	0.0981455	0.0879864
Sham4	0.23794	0.163548	0.0536948	0.225989	0.621488	0.379601	0.0943686	0.0350507	0.059369	0.127214	0.00707361	0.0433333	0.0298081	0.200634	0.0904477
Sham5	0.0394147	0.0365052	0.0359155	0.123258	0.259624	0.147226	0.0751493	0.0171742	0.0609652	0.0719908	0.00716421	0.0230378	0.031635	0.105092	0.0971102
Sham6	0.0411443	0.0327205	0.0391747	0.170046	0.253275	0.1727	0.0897556	0.0240182	0.0690327	0.0887222	0.00665082	0.0271335	0.0392858	0.107105	0.0901852
Sham7	0.0746009	0.0227276	0.0396828	0.109578	0.357223	0.215114	0.0833193	0.019634	0.056599	0.0890994	0.00309086	0.0380896	0.0221588	0.138412	0.0765239
Sham8	0.103421	0.15589	0.0956841	0.262909	0.569886	0.284581	0.154895	0.0325036	0.0637167	0.0647592	0.00954706	0.0278298	0.0655769	0.108005	0.114176
Sham9	0.0604799	0.0165167	0.0526117	0.141987	0.275402	0.173803	0.0868082	0.0208738	0.0565376	0.0687332	0.00790112	0.0197731	0.0325906	0.108759	0.0867457
Sham10	0.0604459	0.0428835	0.0507071	0.132251	0.274078	0.172289	0.0758113	0.0225313	0.0500444	0.0719249	0.00661627	0.0278721	0.033888	0.101231	0.0839499
P value	0.0013007	0.0097635	0.0019583	0.0027701	0.00084475	0.00017391	0.011627	0.0032946	0.00041987	0.023738	0.027058	0.016512	0.015767	0.023882	0.037896
