# Supplementary material for: Characteristics of Serum Metabolites and Gut Microbiota in Diabetic Kidney Disease
Source: Front Pharmacol. 2022 Apr 14;13:872988. doi: 10.3389/fphar.2022.872988 (PMC9084235; doi:10.3389/fphar.2022.872988)
Supplement: Supplementary file 8 [file DataSheet1.ZIP › Fig 4.xlsx]

## Sheet: Sheet1
	L-Citrulline	L-Arginine	L-Phenylalanine	Tryptamine	L-Tryptophan	L-Glutamine	Ornithine	L-Histidine	L-Tyrosine	L-Methionine	Indole	Indoleacrylic acid	DL-Indole-3-lactic acid	3-Methylindole	3-(2-Hydroxyethyl)indole
Sham1	0.05395336	0.04162922	1.2338348	0.3461192	1.7964925	0.19585818	0.009897075	0.06779563	0.2489310	1.1205855	0.10077650	0.07075788	7.517639	0.05657416	0.12554568
Sham2	0.05290932	0.03734905	1.1266747	0.3984314	1.9421671	0.20069397	0.012493665	0.06073700	0.2283388	1.0540777	0.09505106	0.05596039	7.079840	0.05268577	0.13836457
Sham3	0.04940764	0.04662857	1.2835122	0.2889032	1.6661469	0.18359054	0.014221876	0.07044933	0.2665332	1.1812340	0.09803965	0.04619061	6.322078	0.04790158	0.12687989
Sham4	0.10499792	0.07062196	1.1456422	0.3544970	1.5954034	0.15172916	0.013840248	0.04101923	0.2187035	1.0198671	0.08981169	0.05096145	5.258712	0.05993138	0.10193909
Sham5	0.05357448	0.04137630	1.1665937	0.2720664	1.6570840	0.18145799	0.012032518	0.05987864	0.2308148	1.0835648	0.10485535	0.07208634	7.613199	0.05738472	0.14496485
Sham6	0.06742346	0.04896888	1.1678478	0.3146277	1.7269289	0.17569012	0.013550066	0.06526216	0.2410805	1.1412501	0.07948148	0.04565651	5.119520	0.05318610	0.11587709
Sham7	0.05668796	0.04823518	1.1003395	0.5125655	2.0620952	0.19249879	0.013116277	0.05885548	0.2415571	1.2514643	0.11159592	0.07403517	7.154237	0.05448687	0.13747989
Sham8	0.08301649	0.05593069	1.4599966	0.3350004	1.6642546	0.10619988	0.007272527	0.04927537	0.2708388	1.1670958	0.08737441	0.05355703	6.748884	0.05216521	0.12038975
Sham9	0.05541894	0.03095302	1.0256426	0.4109292	1.6360386	0.15721626	0.011383958	0.06312706	0.2390538	1.0254214	0.08238401	0.05200639	4.848076	0.04977223	0.10061835
Sham10	0.04413011	0.04479326	1.1549738	0.4764367	2.1934863	0.18693866	0.010393757	0.06010676	0.2704358	1.1720615	0.09428518	0.05116268	5.540832	0.04149087	0.10860823
DKD1	0.09077678	0.05940324	1.5202900	0.2156676	0.9980567	0.07064099	0.009658910	0.04824046	0.1833941	1.0603559	0.07023147	0.03956117	3.912101	0.03739268	0.07992223
DKD2	0.07208906	0.04833907	1.1085003	0.2943840	0.9467931	0.13371498	0.010038122	0.05471898	0.1992249	0.9773266	0.06176932	0.04073645	4.370196	0.02703993	0.08910890
DKD3	0.09045254	0.06118365	1.3113404	0.2816354	1.0645744	0.10588121	0.011153249	0.04393491	0.1787845	0.9873921	0.07465701	0.04470830	4.331840	0.04620674	0.08311993
DKD4	0.07867800	0.05399781	1.5476640	0.1906204	1.2870286	0.13233217	0.004621716	0.05295782	0.2313767	0.9042550	0.08178259	0.04804220	5.739808	0.04560514	0.09832585
DKD5	0.09187414	0.07067191	1.2923871	0.3201919	1.1863555	0.14442084	0.012643613	0.04919197	0.1968124	1.0582218	0.07022243	0.04299921	4.456448	0.03800969	0.08239367
DKD6	0.05896859	0.04994904	0.9006621	0.3152470	1.1720690	0.12874564	0.010761188	0.04312189	0.1870538	0.9194716	0.07777966	0.04741730	5.674658	0.03522274	0.10654966
DKD7	0.10493226	0.05457353	1.7036773	0.2325475	1.8429695	0.16623280	0.005780393	0.03869871	0.2304437	0.8551450	0.09084312	0.05087414	5.921474	0.05359649	0.10951259
DKD8	0.11470498	0.07356588	1.3353294	0.2885926	1.1642235	0.11947341	0.010177792	0.05066574	0.2191173	1.0906069	0.06467095	0.03419064	3.867107	0.03434590	0.08199650
DKD9	0.11278321	0.04762715	1.6744683	0.2433215	1.4187665	0.14731658	0.010717559	0.05816378	0.2639384	1.0139205	0.09484509	0.05045172	6.238424	0.04409973	0.10690201
DKD10	0.08410245	0.05090419	1.4848110	0.4004959	1.4642236	0.15512757	0.009680505	0.04725428	0.2282134	0.9842907	0.07436142	0.03985636	4.363738	0.03889892	0.08868376
P vaule	0.0029584	0.032637	0.034093	0.0085377	7.5436e-05	0.0029005	0.038959	0.0039168	0.0043748	0.00073396	0.00091657	0.0026513	0.0041631	0.00041467	0.00013964
