# Supplementary material for: Characteristics of Serum Metabolites and Gut Microbiota in Diabetic Kidney Disease
Source: Front Pharmacol. 2022 Apr 14;13:872988. doi: 10.3389/fphar.2022.872988 (PMC9084235; doi:10.3389/fphar.2022.872988)
Supplement: Supplementary file 8 [file DataSheet1.ZIP › Fig 5A-C.xlsx]

## Sheet: fig 5A
Sham & DKD	Sham only	DKD only
OTU_1	OTU_100	OTU_1002
OTU_10	OTU_1007	OTU_1005
OTU_1000	OTU_1012	OTU_1023
OTU_1001	OTU_1076	OTU_1025
OTU_1003	OTU_108	OTU_1035
OTU_1004	OTU_1080	OTU_1063
OTU_1006	OTU_1084	OTU_1074
OTU_1008	OTU_1085	OTU_1087
OTU_1009	OTU_1089	OTU_1100
OTU_101	OTU_1091	OTU_1102
OTU_1010	OTU_1094	OTU_1128
OTU_1011	OTU_1095	OTU_1135
OTU_1013	OTU_110	OTU_1136
OTU_1014	OTU_1114	OTU_1137
OTU_1015	OTU_1116	OTU_114
OTU_1016	OTU_1118	OTU_1142
OTU_1017	OTU_1119	OTU_115
OTU_1018	OTU_1120	OTU_1150
OTU_1019	OTU_1151	OTU_1164
OTU_102	OTU_1161	OTU_1171
OTU_1020	OTU_1165	OTU_1178
OTU_1021	OTU_1173	OTU_1211
OTU_1022	OTU_1174	OTU_139
OTU_1024	OTU_1175	OTU_144
OTU_1026	OTU_1177	OTU_169
OTU_1027	OTU_118	OTU_183
OTU_1028	OTU_1180	OTU_187
OTU_1029	OTU_1181	OTU_201
OTU_103	OTU_1182	OTU_203
OTU_1030	OTU_1183	OTU_215
OTU_1031	OTU_1184	OTU_217
OTU_1032	OTU_1186	OTU_221
OTU_1033	OTU_1188	OTU_229
OTU_1034	OTU_1191	OTU_238
OTU_1036	OTU_1193	OTU_240
OTU_1037	OTU_1195	OTU_241
OTU_1038	OTU_1216	OTU_265
OTU_1039	OTU_1220	OTU_266
OTU_104	OTU_1221	OTU_268
OTU_1040	OTU_1222	OTU_272
OTU_1041	OTU_1226	OTU_28
OTU_1042	OTU_126	OTU_291
OTU_1043	OTU_130	OTU_327
OTU_1044	OTU_131	OTU_336
OTU_1045	OTU_133	OTU_349
OTU_1046	OTU_134	OTU_352
OTU_1047	OTU_135	OTU_359
OTU_1048	OTU_138	OTU_37
OTU_1049	OTU_152	OTU_377
OTU_105	OTU_154	OTU_380
OTU_1050	OTU_173	OTU_381
OTU_1051	OTU_188	OTU_384
OTU_1052	OTU_218	OTU_385
OTU_1053	OTU_230	OTU_386
OTU_1054	OTU_245	OTU_387
OTU_1055	OTU_25	OTU_393
OTU_1056	OTU_259	OTU_395
OTU_1057	OTU_264	OTU_398
OTU_1058	OTU_269	OTU_438
OTU_1059	OTU_276	OTU_443
OTU_106	OTU_283	OTU_456
OTU_1060	OTU_287	OTU_47
OTU_1061	OTU_306	OTU_483
OTU_1062	OTU_309	OTU_552
OTU_1064	OTU_321	OTU_592
OTU_1065	OTU_344	OTU_601
OTU_1066	OTU_357	OTU_610
OTU_1067	OTU_375	OTU_613
OTU_1068	OTU_401	OTU_616
OTU_1069	OTU_411	OTU_625
OTU_107	OTU_415	OTU_64
OTU_1070	OTU_417	OTU_640
OTU_1071	OTU_422	OTU_644
OTU_1072	OTU_437	OTU_646
OTU_1073	OTU_439	OTU_648
OTU_1075	OTU_449	OTU_650
OTU_1077	OTU_562	OTU_655
OTU_1078	OTU_569	OTU_661
OTU_1079	OTU_583	OTU_662
OTU_1081	OTU_596	OTU_663
OTU_1082	OTU_608	OTU_677
OTU_1083	OTU_611	OTU_71
OTU_1086	OTU_621	OTU_713
OTU_1088	OTU_628	OTU_716
OTU_109	OTU_639	OTU_727
OTU_1090	OTU_673	OTU_740
OTU_1092	OTU_676	OTU_775
OTU_1093	OTU_679	OTU_776
OTU_1096	OTU_680	OTU_777
OTU_1097	OTU_682	OTU_778
OTU_1098	OTU_683	OTU_78
OTU_1099	OTU_684	OTU_785
OTU_11	OTU_705	OTU_792
OTU_1101	OTU_717	OTU_83
OTU_1103	OTU_757	OTU_877
OTU_1104	OTU_765	OTU_883
OTU_1105	OTU_770	OTU_890
OTU_1106	OTU_788	OTU_923
OTU_1107	OTU_789	OTU_943
OTU_1108	OTU_791	OTU_951
OTU_1109	OTU_800
OTU_111	OTU_828
OTU_1110	OTU_862
OTU_1111	OTU_869
OTU_1112	OTU_910
OTU_1113	OTU_912
OTU_1115	OTU_913
OTU_1117	OTU_932
OTU_112	OTU_934
OTU_1121	OTU_973
OTU_1122	OTU_978
OTU_1123	OTU_98
OTU_1124	OTU_982
OTU_1125	OTU_988
OTU_1126	OTU_989
OTU_1127	OTU_99
OTU_1129
OTU_113
OTU_1130
OTU_1131
OTU_1132
OTU_1133
OTU_1134
OTU_1138
OTU_1139
OTU_1140
OTU_1141
OTU_1143
OTU_1144
OTU_1145
OTU_1146
OTU_1147
OTU_1148
OTU_1149
OTU_1152
OTU_1153
OTU_1154
OTU_1155
OTU_1156
OTU_1157
OTU_1158
OTU_1159
OTU_116
OTU_1160
OTU_1162
OTU_1163
OTU_1166
OTU_1167
OTU_1168
OTU_1169
OTU_117
OTU_1170
OTU_1172
OTU_1176
OTU_1179
OTU_1185
OTU_1187
OTU_1189
OTU_119
OTU_1190
OTU_1192
OTU_1194
OTU_1197
OTU_1198
OTU_1199
OTU_12
OTU_120
OTU_1200
OTU_1201
OTU_1202
OTU_1203
OTU_1204
OTU_1205
OTU_1206
OTU_1207
OTU_1208
OTU_1209
OTU_121
OTU_1210
OTU_1212
OTU_1213
OTU_1214
OTU_1215
OTU_1217
OTU_1218
OTU_1219
OTU_122
OTU_1223
OTU_1224
OTU_1225
OTU_123
OTU_124
OTU_125
OTU_127
OTU_128
OTU_129
OTU_13
OTU_132
OTU_136
OTU_137
OTU_14
OTU_140
OTU_141
OTU_142
OTU_143
OTU_145
OTU_146
OTU_147
OTU_148
OTU_149
OTU_15
OTU_150
OTU_153
OTU_155
OTU_156
OTU_157
OTU_158
OTU_159
OTU_16
OTU_160
OTU_161
OTU_162
OTU_163
OTU_164
OTU_165
OTU_166
OTU_167
OTU_168
OTU_17
OTU_170
OTU_171
OTU_172
OTU_174
OTU_175
OTU_176
OTU_177
OTU_178
OTU_179
OTU_18
OTU_180
OTU_181
OTU_182
OTU_184
OTU_185
OTU_186
OTU_189
OTU_19
OTU_190
OTU_191
OTU_192
OTU_193
OTU_194
OTU_195
OTU_196
OTU_197
OTU_198
OTU_199
OTU_2
OTU_20
OTU_200
OTU_202
OTU_204
OTU_205
OTU_206
OTU_207
OTU_208
OTU_209
OTU_21
OTU_210
OTU_211
OTU_212
OTU_213
OTU_214
OTU_216
OTU_219
OTU_22
OTU_220
OTU_222
OTU_223
OTU_224
OTU_225
OTU_226
OTU_227
OTU_228
OTU_23
OTU_231
OTU_232
OTU_233
OTU_234
OTU_235
OTU_236
OTU_237
OTU_239
OTU_24
OTU_242
OTU_243
OTU_244
OTU_246
OTU_247
OTU_248
OTU_249
OTU_250
OTU_251
OTU_252
OTU_253
OTU_254
OTU_255
OTU_256
OTU_257
OTU_258
OTU_26
OTU_260
OTU_261
OTU_262
OTU_263
OTU_267
OTU_27
OTU_270
OTU_271
OTU_273
OTU_274
OTU_275
OTU_278
OTU_279
OTU_280
OTU_281
OTU_282
OTU_284
OTU_285
OTU_286
OTU_288
OTU_289
OTU_29
OTU_290
OTU_292
OTU_293
OTU_294
OTU_295
OTU_296
OTU_297
OTU_298
OTU_299
OTU_3
OTU_30
OTU_300
OTU_301
OTU_302
OTU_303
OTU_304
OTU_305
OTU_307
OTU_308
OTU_31
OTU_310
OTU_311
OTU_312
OTU_313
OTU_314
OTU_315
OTU_316
OTU_317
OTU_318
OTU_319
OTU_32
OTU_320
OTU_322
OTU_323
OTU_324
OTU_325
OTU_326
OTU_328
OTU_329
OTU_33
OTU_330
OTU_331
OTU_332
OTU_333
OTU_334
OTU_335
OTU_337
OTU_338
OTU_339
OTU_34
OTU_340
OTU_341
OTU_342
OTU_343
OTU_345
OTU_346
OTU_347
OTU_348
OTU_35
OTU_350
OTU_351
OTU_353
OTU_354
OTU_355
OTU_356
OTU_358
OTU_36
OTU_360
OTU_361
OTU_362
OTU_363
OTU_364
OTU_365
OTU_366
OTU_367
OTU_368
OTU_369
OTU_370
OTU_371
OTU_372
OTU_373
OTU_374
OTU_376
OTU_378
OTU_379
OTU_38
OTU_382
OTU_388
OTU_389
OTU_39
OTU_390
OTU_391
OTU_392
OTU_394
OTU_396
OTU_397
OTU_399
OTU_4
OTU_40
OTU_400
OTU_402
OTU_404
OTU_405
OTU_406
OTU_407
OTU_408
OTU_409
OTU_41
OTU_410
OTU_412
OTU_413
OTU_414
OTU_416
OTU_418
OTU_419
OTU_42
OTU_420
OTU_421
OTU_423
OTU_424
OTU_425
OTU_426
OTU_427
OTU_428
OTU_429
OTU_43
OTU_430
OTU_431
OTU_432
OTU_433
OTU_434
OTU_435
OTU_436
OTU_44
OTU_440
OTU_441
OTU_442
OTU_444
OTU_445
OTU_446
OTU_447
OTU_448
OTU_45
OTU_450
OTU_451
OTU_452
OTU_453
OTU_454
OTU_455
OTU_457
OTU_458
OTU_459
OTU_46
OTU_460
OTU_461
OTU_462
OTU_463
OTU_464
OTU_465
OTU_466
OTU_467
OTU_468
OTU_469
OTU_470
OTU_471
OTU_472
OTU_473
OTU_474
OTU_475
OTU_476
OTU_477
OTU_478
OTU_479
OTU_48
OTU_480
OTU_481
OTU_482
OTU_484
OTU_485
OTU_486
OTU_487
OTU_488
OTU_489
OTU_49
OTU_490
OTU_491
OTU_492
OTU_493
OTU_494
OTU_495
OTU_496
OTU_497
OTU_498
OTU_499
OTU_5
OTU_50
OTU_500
OTU_501
OTU_502
OTU_503
OTU_504
OTU_505
OTU_506
OTU_507
OTU_508
OTU_509
OTU_51
OTU_510
OTU_511
OTU_512
OTU_513
OTU_514
OTU_515
OTU_516
OTU_517
OTU_518
OTU_519
OTU_52
OTU_520
OTU_521
OTU_522
OTU_523
OTU_524
OTU_525
OTU_526
OTU_527
OTU_528
OTU_529
OTU_53
OTU_530
OTU_531
OTU_532
OTU_533
OTU_534
OTU_535
OTU_536
OTU_537
OTU_538
OTU_539
OTU_54
OTU_540
OTU_541
OTU_542
OTU_543
OTU_544
OTU_545
OTU_546
OTU_547
OTU_548
OTU_549
OTU_55
OTU_550
OTU_551
OTU_553
OTU_554
OTU_555
OTU_556
OTU_557
OTU_558
OTU_559
OTU_56
OTU_560
OTU_561
OTU_563
OTU_564
OTU_565
OTU_566
OTU_567
OTU_568
OTU_57
OTU_570
OTU_571
OTU_572
OTU_573
OTU_574
OTU_575
OTU_576
OTU_577
OTU_578
OTU_579
OTU_58
OTU_580
OTU_581
OTU_582
OTU_584
OTU_585
OTU_586
OTU_587
OTU_588
OTU_589
OTU_59
OTU_590
OTU_591
OTU_593
OTU_594
OTU_595
OTU_597
OTU_598
OTU_599
OTU_6
OTU_60
OTU_600
OTU_602
OTU_603
OTU_604
OTU_605
OTU_606
OTU_607
OTU_609
OTU_61
OTU_612
OTU_614
OTU_615
OTU_617
OTU_618
OTU_619
OTU_62
OTU_620
OTU_622
OTU_623
OTU_624
OTU_626
OTU_627
OTU_629
OTU_63
OTU_630
OTU_631
OTU_632
OTU_633
OTU_634
OTU_635
OTU_637
OTU_638
OTU_641
OTU_642
OTU_643
OTU_645
OTU_647
OTU_649
OTU_65
OTU_651
OTU_652
OTU_653
OTU_654
OTU_656
OTU_657
OTU_658
OTU_659
OTU_66
OTU_660
OTU_664
OTU_665
OTU_666
OTU_667
OTU_669
OTU_67
OTU_670
OTU_671
OTU_672
OTU_674
OTU_675
OTU_678
OTU_68
OTU_681
OTU_685
OTU_686
OTU_687
OTU_688
OTU_689
OTU_69
OTU_690
OTU_691
OTU_692
OTU_693
OTU_694
OTU_695
OTU_696
OTU_697
OTU_698
OTU_699
OTU_7
OTU_70
OTU_700
OTU_701
OTU_702
OTU_703
OTU_704
OTU_706
OTU_707
OTU_708
OTU_709
OTU_710
OTU_711
OTU_712
OTU_714
OTU_715
OTU_718
OTU_719
OTU_72
OTU_720
OTU_721
OTU_722
OTU_723
OTU_724
OTU_725
OTU_726
OTU_728
OTU_729
OTU_73
OTU_730
OTU_731
OTU_732
OTU_733
OTU_734
OTU_735
OTU_736
OTU_737
OTU_738
OTU_739
OTU_74
OTU_741
OTU_742
OTU_743
OTU_744
OTU_745
OTU_746
OTU_747
OTU_748
OTU_749
OTU_75
OTU_750
OTU_751
OTU_752
OTU_753
OTU_754
OTU_755
OTU_756
OTU_758
OTU_759
OTU_76
OTU_760
OTU_761
OTU_762
OTU_763
OTU_764
OTU_766
OTU_767
OTU_768
OTU_769
OTU_77
OTU_771
OTU_772
OTU_773
OTU_774
OTU_779
OTU_780
OTU_781
OTU_782
OTU_783
OTU_784
OTU_786
OTU_787
OTU_79
OTU_790
OTU_793
OTU_794
OTU_795
OTU_796
OTU_797
OTU_798
OTU_799
OTU_8
OTU_80
OTU_801
OTU_802
OTU_803
OTU_804
OTU_805
OTU_806
OTU_807
OTU_808
OTU_809
OTU_81
OTU_810
OTU_811
OTU_812
OTU_813
OTU_814
OTU_815
OTU_816
OTU_817
OTU_818
OTU_819
OTU_82
OTU_820
OTU_821
OTU_822
OTU_823
OTU_824
OTU_825
OTU_826
OTU_827
OTU_829
OTU_830
OTU_831
OTU_832
OTU_833
OTU_834
OTU_835
OTU_836
OTU_837
OTU_838
OTU_839
OTU_84
OTU_840
OTU_841
OTU_842
OTU_843
OTU_844
OTU_845
OTU_846
OTU_847
OTU_848
OTU_849
OTU_85
OTU_850
OTU_851
OTU_852
OTU_853
OTU_854
OTU_855
OTU_856
OTU_857
OTU_858
OTU_859
OTU_86
OTU_860
OTU_861
OTU_863
OTU_864
OTU_865
OTU_866
OTU_867
OTU_868
OTU_87
OTU_870
OTU_871
OTU_872
OTU_873
OTU_874
OTU_875
OTU_876
OTU_878
OTU_879
OTU_88
OTU_880
OTU_881
OTU_882
OTU_884
OTU_885
OTU_886
OTU_887
OTU_888
OTU_889
OTU_89
OTU_891
OTU_892
OTU_893
OTU_894
OTU_895
OTU_896
OTU_897
OTU_898
OTU_899
OTU_9
OTU_90
OTU_900
OTU_901
OTU_902
OTU_903
OTU_905
OTU_906
OTU_907
OTU_908
OTU_909
OTU_91
OTU_911
OTU_914
OTU_915
OTU_916
OTU_917
OTU_918
OTU_919
OTU_92
OTU_920
OTU_921
OTU_922
OTU_924
OTU_925
OTU_926
OTU_927
OTU_928
OTU_929
OTU_93
OTU_930
OTU_931
OTU_933
OTU_935
OTU_936
OTU_937
OTU_938
OTU_939
OTU_94
OTU_940
OTU_941
OTU_942
OTU_944
OTU_945
OTU_946
OTU_947
OTU_948
OTU_949
OTU_95
OTU_950
OTU_952
OTU_953
OTU_954
OTU_955
OTU_956
OTU_957
OTU_958
OTU_959
OTU_96
OTU_960
OTU_962
OTU_963
OTU_964
OTU_965
OTU_966
OTU_967
OTU_968
OTU_969
OTU_97
OTU_970
OTU_971
OTU_972
OTU_974
OTU_975
OTU_976
OTU_977
OTU_979
OTU_980
OTU_981
OTU_983
OTU_984
OTU_985
OTU_986
OTU_987
OTU_990
OTU_991
OTU_992
OTU_993
OTU_994
OTU_995
OTU_996
OTU_997
OTU_998
OTU_999

## Sheet: fig 5B
SampleID	chao1	shannon	simpson
Sham1	886.85	5.17	0.93
Sham2	993.26	5.88	0.95
Sham3	785.68	5.46	0.94
Sham4	902.92	5.55	0.94
Sham5	1005.3	6.38	0.96
Sham6	1002.17	6.69	0.97
Sham7	925.86	5.34	0.93
Sham8	868.12	5.22	0.92
Sham9	832.05	5.48	0.93
Sham10	904.04	5.63	0.92
DKD1	903.45	5.62	0.92
DKD2	889.13	4.91	0.84
DKD3	810.63	5.11	0.88
DKD4	774.73	4.56	0.84
DKD5	985.68	5.68	0.92
DKD6	905.56	5.66	0.92
DKD7	644.58	3.8	0.77
DKD8	653.51	4.39	0.85
DKD9	975.99	5.68	0.88
DKD10	887.18	5.15	0.85

## Sheet: fig 5C
	Axis1	Axis2	samples	group
Sham1	8.21413	-12.884	Sham1	Sham
Sham2	10.4024	-6.66844	Sham2	Sham
Sham3	10.1012	-5.95971	Sham3	Sham
Sham4	11.1272	-4.69934	Sham4	Sham
Sham5	16.6455	20.262	Sham5	Sham
Sham6	16.578	27.5454	Sham6	Sham
Sham7	10.6133	-7.5443	Sham7	Sham
Sham8	7.50834	-13.9708	Sham8	Sham
Sham9	6.34928	-12.5668	Sham9	Sham
Sham10	10.8259	-5.2736	Sham10	Sham
DKD1	-13.484	-3.59339	DKD1	DKD
DKD2	-10.1568	4.49608	DKD2	DKD
DKD3	-12.8282	-0.892639	DKD3	DKD
DKD4	-10.2589	-0.414035	DKD4	DKD
DKD5	-9.92859	6.58244	DKD5	DKD
DKD6	-8.43336	12.0925	DKD6	DKD
DKD7	-9.73005	-4.77224	DKD7	DKD
DKD8	-11.7127	-5.16207	DKD8	DKD
DKD9	-10.429	10.9219	DKD9	DKD
DKD10	-11.4036	2.50105	DKD10	DKD
