# Supplementary material for: Characteristics of Serum Metabolites and Gut Microbiota in Diabetic Kidney Disease
Source: Front Pharmacol. 2022 Apr 14;13:872988. doi: 10.3389/fphar.2022.872988 (PMC9084235; doi:10.3389/fphar.2022.872988)
Supplement: Supplementary file 8 [file DataSheet1.ZIP › Fig 5D.xlsx]

## Sheet: Phylum_relative
	Sham	DKD
p__Firmicutes	0.8707	0.84742
p__Bacteroidota	0.110861	0.100131
p__Actinobacteriota	0.0142763	0.0476045
p__Verrucomicrobiota	0.00138854	0.00166687
p__Patescibacteria	0.00101951	0.000844383
p__Desulfobacterota	0.000678634	0.000747436
p__Proteobacteria	0.000678634	0.00146673
p__Deferribacterota	0.000262697	8.76e-05
p__Cyanobacteria	0.000134476	3.13e-05

## Sheet: Class_relative
	Sham	DKD
c__Verrucomicrobiae	0.00138854	0.00166688
c__Clostridia	0.521632	0.342992
c__Deferribacteres	0.000262697	8.75657e-05
c__Vampirivibrionia	0.000134476	3.12735e-05
c__Bacteroidia	0.110861	0.100131
c__Alphaproteobacteria	4.37828e-05	1.25094e-05
c__Desulfovibrionia	0.000678634	0.000747436
c__Actinobacteria	0.0056386	0.0343414
c__Negativicutes	0.000137603	5.31649e-05
c__Gammaproteobacteria	0.000634851	0.00145422
c__Saccharimonadia	0.00101951	0.000844383
c__Bacilli	0.34893	0.504375
c__Coriobacteriia	0.00863773	0.0132631

## Sheet: Order_relative
	Sham	DKD
o__Hungateiclostridiaceae	0.000550413	0.000100075
o__Pasteurellales	4.69102e-05	6.25469e-06
o__Lachnospirales	0.16215	0.129494
o__Burkholderiales	0.000569177	0.000784964
o__Desulfovibrionales	0.000678634	0.000747436
o__Enterobacterales	1.87641e-05	0.000662997
o__Bacteroidales	0.110861	0.100131
o__Coriobacteriales	0.00863773	0.0132631
o__Erysipelotrichales	0.122017	0.127092
o__Christensenellales	0.00899425	0.00787778
o__Rhodospirillales	4.37828e-05	1.25094e-05
o__Lactobacillales	0.218748	0.370575
o__Saccharimonadales	0.00101951	0.000844383
o__Izemoplasmatales	2.18914e-05	2.81461e-05
o__Gastranaerophilales	0.000134476	3.12735e-05
o__Peptococcales	0.00227983	0.00167938
o__Clostridia_UCG-014	0.0515824	0.0320146
o__uncultured	0.000125094	0.000103202
o__Deferribacterales	0.000262697	8.75657e-05
o__Verrucomicrobiales	0.00138854	0.00166688
o__Micrococcales	0.000303353	0.000103202
o__Veillonellales-Selenomonadales	0.000137603	5.31649e-05
o__Peptostreptococcales-Tissierellales	0.0866587	0.0264824
o__Monoglobales	0.00658932	0.00569177
o__RF39	0.00802477	0.00581999
o__Bacillales	1.87641e-05	2.18914e-05
o__Bifidobacteriales	0.005329	0.0341287
o__Staphylococcales	2.81461e-05	8.1311e-05
o__Eubacteriales	0.000131349	5.94196e-05
o__Clostridiales	0.0779835	0.0394952
o__Oscillospirales	0.123652	0.098896
o__Clostridia_vadinBB60_group	0.000935076	0.0010977
o__Corynebacteriales	6.25469e-06	0.000109457
o__Acholeplasmatales	7.19289e-05	0.000756818

## Sheet: Family_relative
	Sham	DKD
f__Veillonellaceae	0.000137603	5.31649e-05
f__UCG-011	0.000168877	0.000131349
f__Bacteroidaceae	0.00144483	0.00151676
f__Acholeplasmataceae	7.19289e-05	0.000756818
f__Erysipelotrichaceae	0.121891	0.126645
f__Erysipelatoclostridiaceae	0.000125094	0.00044721
f__uncultured_Mollicutes_bacterium	6.56743e-05	5.00375e-05
f__Anaerofustaceae	0.000131349	5.94196e-05
f__Deferribacteraceae	0.000262697	8.75657e-05
f__uncultured_rumen_bacterium_5C3d-17	4.06555e-05	3.44008e-05
f__Coriobacteriales_Incertae_Sedis	2.81461e-05	5.62922e-05
f__Lachnospiraceae	0.161884	0.129335
f__Corynebacteriaceae	6.25469e-06	0.000109457
f__Staphylococcaceae	2.81461e-05	8.1311e-05
f__Bifidobacteriaceae	0.005329	0.0341287
f__Leuconostocaceae	0	0.000172004
f__Enterobacteriaceae	1.87641e-05	0.000662997
f__uncultured_Clostridia_bacterium	3.12735e-06	8.1311e-05
f__Pasteurellaceae	4.69102e-05	6.25469e-06
f__Enterococcaceae	6.88016e-05	0.000131349
f__Prevotellaceae	0.0038654	0.00404991
f__Sutterellaceae	0.000569177	0.000784964
f__Monoglobaceae	0.00658932	0.00569177
f__Defluviitaleaceae	0.000265824	0.000159495
f__uncultured_rumen_bacterium	0.00225169	0.00231736
f__Butyricicoccaceae	0.000440956	0.000409682
f__Atopobiaceae	0.000863147	0.00908807
f__Muribaculaceae	0.104087	0.0920816
f__Saccharimonadaceae	0.00101951	0.000844383
f__Eubacterium_coprostanoligenes_group	0.0113054	0.00926007
f__Christensenellaceae	0.00899425	0.00787778
f__Marinifilaceae	0.000162622	0.00020015
f__Carnobacteriaceae	9.38204e-06	0
f__Anaerovoracaceae	0.00263948	0.00120716
f__UCG-010	0.00230173	0.00182637
f__Streptococcaceae	0.000497248	0.000281461
f__Micrococcaceae	0.000303353	0.000103202
f__Lactobacillaceae	0.218151	0.36999
f__Tannerellaceae	0.000134476	0.000509757
f__Bacillaceae	1.87641e-05	2.18914e-05
f__Peptostreptococcaceae	0.0840193	0.0252752
f__Peptococcaceae	0.00227983	0.00167938
f__Desulfovibrionaceae	0.000678634	0.000747436
f__uncultured	0.000537903	0.000419064
f__Akkermansiaceae	0.00138854	0.00166688
f__uncultured_bacterium	0.0567926	0.0357518
f__Aerococcaceae	2.18914e-05	0
f__Eggerthellaceae	0.00730548	0.00374969
f__uncultured_Clostridiales_bacterium	1.56367e-05	3.12735e-06
f__Rikenellaceae	0.0011665	0.0017732
f__Oscillospiraceae	0.0507099	0.0541656
f__Clostridiaceae	0.0779491	0.0394702
f__gut_metagenome	0.000156367	0.000112584
f__uncultured_organism	1.25094e-05	1.25094e-05
f__uncultured_Firmicutes_bacterium	0.00148549	0.000731799
f__Clostridium_methylpentosum_group	2.18914e-05	4.06555e-05
f__Ruminococcaceae	0.0586846	0.0330498
f__Ruminiclostridium	0.000550413	0.000100075

## Sheet: Genus_relative
	Sham	DKD
g__Anaerotruncus	0.000115712	0.000290843
g__Eubacterium_ventriosum_group	0.000240806	0.000731799
g__Rodentibacter	4.69e-05	6.25e-06
g__Lachnospiraceae_UCG-001	0.00100075	0.00113523
g__Coprococcus	0.000694271	0.000516012
g__Odoribacter	0.000162622	0.00020015
g__Eubacterium_siraeum_group	0.00586377	0.00420628
g__NK4A214_group	0.0114336	0.00850951
g__Negativibacillus	0.000137603	5e-05
g__Parasutterella	0.000569177	0.000784964
g__Anaeroplasma	7.19e-05	0.000756818
g__UCG-004	0	5.32e-05
g__Coriobacteriaceae_UCG-002	0.000791218	0.00900363
g__Ruminococcus	0.0381474	0.0177446
g__UBA1819	0.000394046	0.000262697
g__Christensenella_sp._Marseille-P2437	0.000387791	0.000140731
g__Eubacterium_ruminantium_group	0.00641419	0.000275206
g__Enterorhabdus	0.004666	0.00219227
g__Tyzzerella	0.00024706	0.000243933
g__Sporobacter	2.5e-05	1.56e-05
g__Corynebacterium	6.25e-06	0.000109457
g__Lachnospiraceae_UCG-008	0.014048	0.00576682
g__Adlercreutzia	0.00183575	0.000928822
g__Butyricicoccus	0.000206405	0.000178259
g__Lachnospiraceae_NK4A136_group	0.0886665	0.0522048
g__Marvinbryantia	0.00382474	0.0042657
g__XBB1006	2.81e-05	3.75e-05
g__UCG-009	0.000234551	0.000218914
g__UCG-003	0.00102264	0.00103828
g__Enterococcus	6.88e-05	0.000131349
g__Desulfovibrio	0.000656743	0.000747436
g__Lachnoclostridium	0.000881911	0.000397173
g__Gordonibacter	0.000456592	0.000312735
g__Colidextribacter	0.00540093	0.00506004
g__uncultured_organism	0.00271141	0.00705216
g__Rikenella	5.32e-05	0
g__Paludicola	8.76e-05	0.000866275
g__Erysipelatoclostridium	7.82e-05	0.000369027
g__Candidatus_Saccharimonas	0.00101951	0.000844383
g__Klebsiella	6.25e-06	2.19e-05
g__DNF00809	0.000253315	0.000256442
g__Eubacterium_xylanophilum_group	0.00838754	0.00665186
g__Parabacteroides	0.000134476	0.000509757
g__Lachnospiraceae_UCG-010	6.25e-06	1.25e-05
g__Lachnospiraceae_NC2004_group	0.000359645	0.000197023
g__Family_XIII_UCG-001	0.000462847	0.000362772
g__Prevotellaceae_UCG-001	0.00385289	0.00379972
g__Eubacterium_fissicatena_group	0	6.25e-06
g__Tuzzerella	0.000215787	0.000203277
g__Dubosiella	0.00639542	0.0277927
g__A2	7.51e-05	2.5e-05
g__Anaerofustis	0.000131349	5.94e-05
g__mouse_gut_metagenome	1.25e-05	9.38e-06
g__uncultured_Clostridia_bacterium	1.56e-05	1.56e-05
g__metagenome	3.13e-06	1.25e-05
g__Defluviitaleaceae_UCG-011	0.000265824	0.000159495
g__Streptococcus	0.000403428	0.000203277
g__Lachnospiraceae_NK4B4_group	0.000431574	0.000128221
g__Muribaculum	0.000347135	0.000181386
g__uncultured	0.04256	0.0864336
g__Monoglobus	0.00658932	0.00569177
g__Incertae_Sedis	0.00937265	0.00651113
g__Veillonella	0.000137603	5.32e-05
g__uncultured_Bacteroidales_bacterium	0	0.00185139
g__Family_XIII_AD3011_group	0.000587941	0.000184513
g__Globicatella	2.19e-05	0
g__Escherichia-Shigella	1.25e-05	0.000641106
g__Allobaculum	0.00050663	0.000935076
g__Parvibacter	5.94e-05	3.75e-05
g__Bacteroides_pectinophilus_group	0.00323993	0.000497248
g__Eubacterium_nodatum_group	0.000481611	0.000193895
g__Bifidobacterium	0.005329	0.0341287
g__Intestinimonas	0.000835001	0.00060045
g__Lachnospiraceae_FCS020_group	0.000356517	0.000134476
g__Blautia	0.00111334	0.00268326
g__uncultured_Clostridiales_bacterium	6.25e-06	6.25e-06
g__Akkermansia	0.00138854	0.00166687
g__Lachnospiraceae_UCG-006	0.00281774	0.00167626
g__Alistipes	0.00111334	0.00172004
g__Prevotellaceae_NK3B31_group	1.25e-05	0.000250188
g__Harryflintia	0.000187641	0.000121966
g__Candidatus_Soleaferrea	0.000125094	8.76e-05
g__GCA-900066575	0.000475357	0.000444083
g__Oscillibacter	0.00171691	0.00101013
g__Acetitomaculum	0.00185764	0.00121341
g__Clostridium_sensu_stricto_1	0.0779303	0.0394671
g__Bacillus	1.88e-05	2.19e-05
g__Turicibacter	0.107518	0.0399425
g__Pygmaiobacter	0.000100075	2.81e-05
g__Bacteroides	0.00144483	0.00151676
g__Eubacterium_oxidoreducens_group	0.00029397	6.88e-05
g__Anaerovorax	0.000369027	0.000165749
g__UCG-005	0.0184795	0.0287559
g__uncultured_rumen_bacterium	0.000109457	0.000140731
g__Sellimonas	3.44e-05	1.25e-05
g__Staphylococcus	2.81e-05	8.13e-05
g__gut_metagenome	2.5e-05	6.25e-06
g__Eisenbergiella	6.57e-05	7.82e-05
g__unidentified	0.0608237	0.0390949
g__Erysipelotrichaceae_UCG-003	3.13e-06	9.38e-06
g__Papillibacter	0.000409682	0.000359645
g__Weissella	0	0.000172004
g__UCG-008	0	1.25e-05
g__Anaerofilum	4.07e-05	4.07e-05
g__uncultured_bacterium	0.116484	0.0949994
g__Eubacterium_brachy_group	0.000738054	0.000300225
g__Rikenellaceae_RC9_gut_group	0	5.32e-05
g__Bilophila	2.19e-05	0
g__Frisingicoccus	0.000159495	0.000888166
g__Shuttleworthia	0.000243933	0.000159495
g__Romboutsia	0.0835689	0.025172
g__ASF356	5.63e-05	2.19e-05
g__Rothia	0.000303353	0.000103202
g__Faecalibaculum	0.00167939	0.0125969
g__UCG-002	1.25e-05	1.56e-05
g__Oribacterium	0	0.000165749
g__Lachnospiraceae_ND3007_group	0	2.5e-05
g__Candidatus_Stoquefichus	4.38e-05	9.38e-06
g__Lactococcus	9.38e-05	7.82e-05
g__Peptococcus	5e-05	2.81e-05
g__Roseburia	0.00653615	0.0188454
g__Lactobacillus	0.218151	0.36999
g__Anaerostipes	0.000112584	0.00162935
g__Sarcina	1.88e-05	3.13e-06
g__Ruminococcus_torques_group	2.19e-05	0.000162622
g__Christensenellaceae_R-7_group	0.00830936	0.00760258
g__Mucispirillum	0.000262697	8.76e-05
g__Acetatifactor	7.51e-05	5.63e-05

## Sheet: Species_relative
	Sham	DKD
s__Staphylococcus_sciuri	1.25094e-05	0
s__uncultured_Clostridium_sp.	0.000472229	2.81461e-05
s__metagenome	0.00865649	0.0216913
s__Lactobacillus_reuteri	0.0252064	0.00570115
s__unidentified	0.180579	0.143329
s__uncultured_Clostridiales_bacterium	0.00149174	0.0024018
s__Streptococcus_acidominimus	1.56367e-05	3.12735e-06
s__uncultured_Eubacterium_sp.	5.94196e-05	4.69102e-05
s__Bacteroides_uniformis_dnLKV2	5.31649e-05	0.000121966
s__uncultured_organism	0.00157618	0.00319302
s__Clostridium_sp._ND2	9.38204e-06	0
s__Globicatella_sp._canine_oral_taxon_218	2.18914e-05	0
s__Enterococcus_asini_ATCC_700915	6.88016e-05	0.000131349
s__uncultured_bacterium	0.575219	0.417948
s__Escherichia_coli	1.25094e-05	0.000641106
s__Eubacterium_sp._SB2	0	6.25469e-06
s__Corynebacterium_glutamicum	0	8.44383e-05
s__Lactobacillus_johnsonii_ATCC_33200	0.0682825	0.0203465
s__Lachnospiraceae_bacterium_M18-1	2.50188e-05	3.12735e-05
s__Lactococcus_sp._ARa2	9.38204e-05	7.81836e-05
s__gut_metagenome	0.0033275	0.0029053
s__uncultured_Clostridiaceae_bacterium	2.50188e-05	1.56367e-05
s__Lachnospiraceae_bacterium_COE1	0.000262697	0.000494121
s__Bacteroides_sp._TP-5	0.000340881	0.00041281
s__Lactobacillus_sp.	9.38204e-06	3.12735e-06
s__uncultured_Roseburia_sp.	0	0.0144796
s__Bacillus_sp._LL01	1.87641e-05	2.18914e-05
s__uncultured_rumen_bacterium	0.000162622	0.00160746
s__Ruminococcus_bromii	0.00133538	0.000284588
s__Ruminococcaceae_bacterium	0.000437828	0.000193895
s__Streptococcus_salivarius	6.25469e-06	3.75281e-05
s__Coriobacteriaceae_bacterium_68-1-3	6.88016e-05	1.87641e-05
s__mouse_gut_metagenome	0.00010633	5.94196e-05
s__Klebsiella_oxytoca_10-5248	6.25469e-06	2.18914e-05
s__uncultured_Allobaculum_sp.	0.000503503	0.000691143
s__Parabacteroides_goldsteinii_dnLKV18	0	4.06555e-05
s__bacterium_enrichment_culture_clone_LDC-11	6.25469e-06	2.81461e-05
s__uncultured_Firmicutes_bacterium	1.87641e-05	4.69102e-05
s__Eubacterium_oxidoreducens	0.000284588	6.56743e-05
s__Clostridium_sp._ATCC_29733	7.19289e-05	3.12735e-05
s__Lachnospiraceae_bacterium_19gly4	5.00375e-05	3.12735e-05
s__Bacteroides_fragilis_CL03T12C07	0.000312735	0.000275206
s__Bacteroides_pectinophilus	0.00323993	0.000484739
s__Adlercreutzia_equolifaciens	0.00151989	0.000853765
s__Oscillibacter_sp._1-3	1.56367e-05	0
s__uncultured_Bacteroidales_bacterium	0.000121966	0
s__Blautia_sp._Marseille-P2398	9.38204e-06	0.000597323
s__Papillibacter_cinnamivorans_DSM_12816	9.38204e-05	9.38204e-05
s__Alistipes_senegalensis_JC50	0	0.000115712
s__Pasteurella_sp._V4	4.69102e-05	6.25469e-06
s__Ruminococcus_flavefaciens_007c	0.00060045	0.00115086
s__Weissella_hellenica	0	0.000172004
s__Ruminococcus_flavefaciens	1.87641e-05	0
s__Staphylococcus_haemolyticus	1.56367e-05	8.1311e-05
s__uncultured_marine_bacterium	1.25094e-05	3.12735e-06
s__Clostridiaceae_bacterium_GM1	7.81836e-05	1.25094e-05
s__Ruminococcaceae_bacterium_cv2	0.00015324	0.000115712
s__Firmicutes_bacterium_CAG_194_44_15	0.000278334	0
s__Lactobacillus_acidophilus_CFH	0.0873687	0.336227
s__Clostridiales_bacterium_VE202-13	6.25469e-06	0
s__Bifidobacterium_animalis_subsp._animalis_ATCC_27672	4.37828e-05	0.0147736
s__Lactobacillus_murinus_DSM_20452_NBRC_14221	0.0371654	0.00731173
s__Parabacteroides_sp.	0	0.000450338
