# Supplementary material for: Characteristics of Serum Metabolites and Gut Microbiota in Diabetic Kidney Disease
Source: Front Pharmacol. 2022 Apr 14;13:872988. doi: 10.3389/fphar.2022.872988 (PMC9084235; doi:10.3389/fphar.2022.872988)
Supplement: Supplementary file 8 [file DataSheet1.ZIP › Fig 6B.xlsx]

## Sheet: fig 6B
X	g__Anaerofustis	g__Mucispirillum	g__Christensenella_sp._Marseille-P2437	g__Veillonella	g__Adlercreutzia	g__unidentified	g__Frisingicoccus	g__Lachnospiraceae_UCG-008	g__Negativibacillus	g__Rodentibacter	g__Corynebacterium	g__Prevotellaceae_NK3B31_group	g__Dubosiella	g__Bilophila	g__Ruminococcus	g__Bacteroides_pectinophilus_group	g__Eubacterium_brachy_group	g__Bifidobacterium	g__Escherichia-Shigella	g__Streptococcus	g__Lachnospiraceae_FCS020_group	g__Turicibacter	g__Romboutsia	g__Rothia	g__Rikenella	g__uncultured_Bacteroidales_bacterium	g__Eubacterium_nodatum_group	g__Faecalibaculum	g__Allobaculum	g__Coriobacteriaceae_UCG-002	g__Family_XIII_AD3011_group	g__uncultured	g__Rikenellaceae_RC9_gut_group	g__Weissella	g__Enterorhabdus	g__Globicatella	g__Eubacterium_oxidoreducens_group	g__UCG-004	g__Lactobacillus
Sham1	0.0125094	0	0.0218914	0.0312735	0.0781836	5.37591	0.0312735	0.20015	0.0218914	0.00312735	0	0	0.678634	0.00312735	4.06868	0.00625469	0.0125094	0.419064	0.0125094	0.0750563	0.0719289	16.4279	11.3335	0.0469102	0	0	0.0688016	0.131349	0.0406555	0.0125094	0.0594196	2.14849	0	0	0.20015	0	0.00938204	0	17.9166
Sham2	0.0218914	0.0156367	0.0531649	0.00312735	0.134476	4.88491	0	1.57931	0.0125094	0	0	0	1.87953	0	5.37591	0	0.0562922	0.300225	0	0.0312735	0.0437828	11.4742	7.08656	0.0312735	0	0	0.0500375	0.297098	0.0406555	0.0719289	0.0688016	5.07255	0	0	0.794346	0.00312735	0.0156367	0	17.1097
Sham3	0.00625469	0.0156367	0.0594196	0.00938204	0.231424	3.9686	0	2.31111	0.00312735	0.00625469	0	0	0.597323	0	2.79897	1.01639	0.118839	0.265824	0	0.0500375	0.0437828	14.1137	9.54779	0.0312735	0	0	0.0312735	0.100075	0.0187641	0.0187641	0.0875657	2.87403	0	0	0.494121	0	0.0344008	0	22.9891
Sham4	0.00625469	0.0156367	0.0531649	0	0.190768	6.81449	0.00312735	1.82012	0.0125094	0.00312735	0	0	0.29397	0	3.43695	0.7662	0.0969477	0.100075	0	0.0531649	0.0719289	12.5125	12.1966	0.0281461	0	0	0.0281461	0.090693	0.0125094	0	0.0406555	3.75594	0	0	0.703653	0.00938204	0.0562922	0	16.9096
Sham5	0.0187641	0.0531649	0.0156367	0.0125094	0.197023	5.93257	0.00312735	1.80761	0.0218914	0	0	0.00312735	0.100075	0.00312735	3.24306	0.60045	0.112584	0.131349	0	0.0312735	0.0250188	10.1983	5.84501	0.0250188	0	0	0.0500375	0.00938204	0.0187641	0.312735	0.0656743	6.27971	0	0	0.747436	0	0.0437828	0	16.6406
Sham6	0.0125094	0.0375281	0.0281461	0.00938204	0.137603	5.90756	0.00312735	3.31186	0.0312735	0.00625469	0	0	0.162622	0.00625469	10.3703	0.287716	0.121966	0.0625469	0	0.0250188	0.0312735	6.54866	4.70665	0.0156367	0	0	0.0719289	0.0969477	0.0156367	0.222042	0.0562922	7.08656	0	0	0.559795	0.00312735	0.0531649	0	10.0294
Sham7	0.0187641	0.0406555	0.0437828	0.00625469	0.165749	6.98649	0.0406555	0.985114	0.00625469	0	0.00312735	0.00312735	0.631724	0	2.57381	0.0281461	0.0781836	1.36978	0	0.0218914	0.0344008	16.1402	12.0872	0.0344008	0.00625469	0	0.0594196	0.375281	0.0125094	0.0218914	0.0844383	3.49012	0	0	0.340881	0	0.0218914	0	16.6531
Sham8	0.0187641	0	0.0156367	0.0281461	0.118839	5.02877	0.0750563	0.281461	0.00625469	0	0	0	1.16025	0.00312735	2.10783	0.00938204	0.00938204	2.15787	0	0.0218914	0.0125094	8.12797	6.15462	0.0594196	0.0312735	0	0.0594196	0.547285	0.0250188	0.0281461	0.0156367	2.78959	0	0	0.203277	0.00312735	0.00625469	0	33.7315
Sham9	0.00625469	0.0312735	0.0469102	0.0250188	0.222042	4.98812	0	0.985114	0	0.0156367	0	0	0.469102	0.00312735	2.56442	0.440956	0.0344008	0.300225	0	0.0781836	0.0125094	5.44784	6.9646	0.00625469	0.00312735	0	0.0437828	0.0250188	0.206405	0.0312735	0.0531649	4.44709	0	0	0.131349	0	0.0187641	0	33.7534
Sham10	0.00938204	0.0531649	0.0500375	0.0125094	0.359645	10.9363	0.00312735	0.7662	0.0218914	0.0125094	0.00312735	0.00625469	0.422192	0.00312735	1.60746	0.0844383	0.0969477	0.222042	0	0.0156367	0.00938204	6.52677	7.64636	0.0250188	0.0125094	0	0.0187641	0.00625469	0.115712	0.0719289	0.0562922	4.61596	0	0	0.490993	0.00312735	0.0344008	0	32.4181
DKD1	0.00312735	0	0.0250188	0	0.0625469	4.0374	0.0625469	0.500375	0.00938204	0	0.00312735	0	1.89517	0	1.72317	0.0500375	0.0281461	2.41744	0	0.0125094	0.0344008	5.70428	2.5269	0.00312735	0	0.090693	0.0375281	0.669252	0.0218914	0.090693	0.0187641	7.50563	0	0.00938204	0.0719289	0	0.00312735	0.0218914	28.1492
DKD2	0.0187641	0.00625469	0.0312735	0.0125094	0.0844383	4.05617	0.0156367	0.187641	0.00312735	0	0.0125094	0.00312735	2.94596	0	2.10158	0.0125094	0.0281461	4.84739	0.00312735	0.0562922	0.00938204	1.98899	3.1336	0.0250188	0	0.100075	0.0218914	1.18526	0.0562922	0.653615	0.0125094	4.90681	0	0.00938204	0.187641	0	0.00625469	0.00312735	45.4247
DKD3	0	0	0.00312735	0	0.0469102	4.01551	0.262697	1.57305	0	0	0	0.00312735	5.94196	0	1.61371	0.00938204	0.0218914	2.43933	0.00312735	0.00938204	0	3.46823	0.60045	0.0125094	0	0.0218914	0.0156367	1.62622	0.184513	0.850638	0.0156367	10.6205	0.00625469	0.00312735	0.178259	0	0.00312735	0.00625469	36.0989
DKD4	0	0.0250188	0.0312735	0.00312735	0.140731	5.83563	0.0500375	0.150113	0	0	0	0.00312735	4.35952	0	1.80761	0	0.0312735	2.93658	0.541031	0.00938204	0.00312735	3.2712	2.53628	0	0	0.0218914	0.00312735	2.09532	0.150113	3.81849	0.0250188	15.7493	0.0187641	0.0187641	0.222042	0	0.00938204	0	37.7314
DKD5	0	0.00312735	0	0.00312735	0.0625469	3.50888	0.0218914	0.253315	0.00625469	0	0.0187641	0.20015	0.750563	0	2.84901	0	0.0375281	0.65987	0.0531649	0.0781836	0.00938204	4.55654	5.14448	0.0218914	0	0.0281461	0.0250188	0.275206	0.0250188	0.0344008	0.0312735	4.1625	0.0125094	0.0344008	0.125094	0	0	0.00625469	34.6041
DKD6	0	0.0125094	0.0156367	0.00938204	0.20015	3.02414	0.00625469	0.550413	0.0250188	0	0.0125094	0.0125094	2.51439	0	1.40105	0	0.090693	2.12034	0.0125094	0.0281461	0	3.38066	6.13272	0.0156367	0	0.0344008	0.0187641	0.722417	0.0562922	0.150113	0.0375281	6.98649	0.0156367	0.0125094	0.218914	0	0	0.00312735	30.3478
DKD7	0.0250188	0	0	0	0.0781836	4.30948	0.137603	0.162622	0.00312735	0	0.0125094	0.0156367	1.78571	0	1.57305	0	0.00312735	9.98874	0	0.00312735	0.0156367	6.0952	1.89204	0.00625469	0	0.00625469	0.0125094	1.78259	0.15324	0.156367	0.00625469	7.80898	0	0.0125094	0.156367	0	0	0.00312735	47.2323
DKD8	0.00938204	0	0.0187641	0	0.0781836	3.13985	0.268952	1.28534	0	0	0.00625469	0.00312735	1.65749	0	0.694271	0	0.00625469	4.85677	0.00312735	0	0.0375281	6.13585	1.19152	0	0	0.0250188	0.0218914	0.70678	0.0781836	0.878784	0.00625469	13.1161	0	0.00625469	0.340881	0	0	0	36.3241
DKD9	0.00312735	0.0312735	0.00938204	0	0.0844383	3.17113	0.0500375	0.775582	0.00312735	0.00625469	0.0125094	0	2.02652	0	2.19227	0.419064	0.0250188	1.43858	0.0125094	0.00312735	0.0156367	2.86152	1.11021	0	0	0.797473	0.0125094	1.00701	0.0375281	0.490993	0.0125094	7.09907	0	0.00938204	0.218914	0	0.0250188	0.00938204	34.5165
DKD10	0	0.00938204	0.00625469	0.0250188	0.090693	3.99675	0.0125094	0.328371	0	0	0.0312735	0.00938204	3.91544	0	1.78884	0.00625469	0.0281461	2.42369	0.0125094	0.00312735	0.00938204	2.47998	0.903803	0.0187641	0	0.725544	0.0250188	2.5269	0.172004	1.87953	0.0187641	8.47823	0	0.0562922	0.472229	0	0.0218914	0	39.5609
p.value	0.0288885	0.0381524	0.00713156	0.0413136	0.00895264	0.00150469	0.00872138	0.0256924	0.0383021	0.0293488	0.00301762	0.0219001	0.000129901	0.00541439	0.00287947	0.0214479	0.0254703	0.00058006	0.00463644	0.0337542	0.0203637	7.57756e-05	7.57756e-05	0.00271451	0.0349831	6.34029e-05	0.00146218	7.57756e-05	0.0489393	0.00281691	0.000861137	0.00105003	0.0349831	6.15822e-05	0.0232383	0.0142856	0.00386633	0.00215452	0.000324753
