# Supplementary material for: Characteristics of Serum Metabolites and Gut Microbiota in Diabetic Kidney Disease
Source: Front Pharmacol. 2022 Apr 14;13:872988. doi: 10.3389/fphar.2022.872988 (PMC9084235; doi:10.3389/fphar.2022.872988)
Supplement: Supplementary file 8 [file DataSheet1.ZIP › Fig 6C/phy.csv]

X	g__Turicibacter	g__Romboutsia	g__Faecalibaculum	g__Dubosiella	g__Lactobacillus	g__Bifidobacterium	g__Family_XIII_AD3011_group	g__uncultured	g__Eubacterium_nodatum_group	g__unidentified	g__Rothia	g__Coriobacteriaceae_UCG-002	g__Ruminococcus	g__Corynebacterium	g__Eubacterium_oxidoreducens_group	g__Escherichia-Shigella	g__Christensenella_sp._Marseille-P2437	g__Frisingicoccus	g__Adlercreutzia	g__Lachnospiraceae_FCS020_group	g__Bacteroides_pectinophilus_group	g__Prevotellaceae_NK3B31_group	g__Enterorhabdus	g__Eubacterium_brachy_group	g__Lachnospiraceae_UCG-008	g__Anaerofustis	g__Rodentibacter	g__Streptococcus	g__Mucispirillum	g__Negativibacillus	g__Veillonella	g__Allobaculum
DKD1	-0.469458988	-0.697627423	2.985102421	1.963325183	0.290354952	3.536384977	-0.680851064	0.763538835	-0.220779221	-0.336212659	-0.896907216	0.146245059	-0.548286604	4	-0.893617021	-1	-0.35483871	2.921568627	-0.659284497	-0.035087719	-0.845559846	-1	-0.845844504	-0.618644068	-0.64381122	-0.761904762	-1	-0.689922481	-1	-0.318181818	-1	-0.567901235
DKD2	-0.815008726	-0.625028067	6.057728119	3.606356968	1.082258157	8.096244131	-0.787234043	0.152913513	-0.545454545	-0.333127667	-0.175257732	7.260869565	-0.449090015	19	-0.787234043	1.5	-0.193548387	-0.019607843	-0.540034072	-0.736842105	-0.961389961	1.5	-0.597855228	-0.618644068	-0.866429207	0.428571429	-1	0.395348837	-0.761904762	-0.772727273	-0.090909091	0.111111111
DKD3	-0.677428738	-0.928149091	8.683426443	8.290953545	0.654768049	3.577464789	-0.734042553	1.495407451	-0.675324675	-0.339811816	-0.587628866	9.750988142	-0.576979833	-1	-0.893617021	1.5	-0.919354839	15.47058824	-0.744463373	-1	-0.971042471	1.5	-0.617962466	-0.703389831	0.119768477	-1	-1	-0.76744186	-1	-1	-1	2.641975309
DKD4	-0.695753345	-0.696504753	11.47672253	5.816625917	0.729600321	4.51056338	-0.574468085	2.700492321	-0.935064935	-0.040567638	-1	47.26086957	-0.526151828	-1	-0.680851064	431.5	-0.193548387	2.137254902	-0.233390119	-0.912280702	-1	1.5	-0.524128686	-0.576271186	-0.893143366	-1	-1	-0.76744186	-0.047619048	-1	-0.772727273	1.962962963
DKD5	-0.576207097	-0.384402365	0.638733706	0.173594132	0.586243477	0.238262911	-0.468085106	-0.021970755	-0.480519481	-0.423106586	-0.278350515	-0.565217391	-0.253156255	29	-1	41.5	-1	0.37254902	-0.659284497	-0.736842105	-1	159	-0.731903485	-0.491525424	-0.81967943	-1	-1	0.937984496	-0.880952381	-0.545454545	-0.772727273	-0.50617284
DKD6	-0.685573008	-0.266147743	3.301675978	2.931540342	0.391134813	2.978873239	-0.361702128	0.641560732	-0.61038961	-0.502802201	-0.484536082	0.897233202	-0.632726677	19	-1	9	-0.596774194	-0.607843137	0.090289608	-1	-1	9	-0.530831099	0.228813559	-0.608192342	-1	-1	-0.302325581	-0.523809524	0.818181818	-0.318181818	0.111111111
DKD7	-0.43310064	-0.773594791	9.61452514	1.792176039	1.165118413	17.74413146	-0.893617021	0.834815196	-0.74025974	-0.291480282	-0.793814433	0.976284585	-0.587637318	19	-1	-1	-1	7.62745098	-0.574105622	-0.561403509	-1	11.5	-0.664879357	-0.957627119	-0.884238646	0.904761905	-1	-0.92248062	-1	-0.772727273	-1	2.024691358
DKD8	-0.429319372	-0.857420852	3.208566108	1.591687042	0.665089741	8.113849765	-0.893617021	2.081784113	-0.545454545	-0.483778086	-1	10.10671937	-0.818002951	9	-1	1.5	-0.516129032	15.8627451	-0.574105622	0.052631579	-1	1.5	-0.269436997	-0.915254237	-0.085040071	-0.285714286	-1	-1	-1	-1	-1	0.543209877
DKD9	-0.733856894	-0.867150662	4.996275605	2.168704156	0.582229486	1.699530516	-0.787234043	0.668013814	-0.74025974	-0.478636434	-1	5.205533597	-0.425315626	19	-0.14893617	9	-0.758064516	2.137254902	-0.540034072	-0.561403509	0.293436293	-1	-0.530831099	-0.661016949	-0.447907391	-0.761904762	0.333333333	-0.92248062	0.19047619	-0.772727273	-1	-0.259259259
DKD10	-0.769342641	-0.891849412	14.04655493	5.122249389	0.813464075	3.548122066	-0.680851064	0.992064075	-0.480519481	-0.342896807	-0.381443299	22.75494071	-0.531070667	49	-0.255319149	9	-0.838709677	-0.215686275	-0.505962521	-0.736842105	-0.980694981	6.5	0.012064343	-0.618644068	-0.766251113	-1	-1	-0.92248062	-0.642857143	-1	0.818181818	2.395061728
