# Supplementary material for: Characteristics of Serum Metabolites and Gut Microbiota in Diabetic Kidney Disease
Source: Front Pharmacol. 2022 Apr 14;13:872988. doi: 10.3389/fphar.2022.872988 (PMC9084235; doi:10.3389/fphar.2022.872988)
Supplement: Supplementary file 8 [file DataSheet1.ZIP › Fig 6C/pvalue-phy-base(spearman).text]

	g__Turicibacter	g__Romboutsia	g__Faecalibaculum	g__Dubosiella	g__Lactobacillus	g__Bifidobacterium	g__Family_XIII_AD3011_group	g__uncultured	g__Eubacterium_nodatum_group	g__unidentified	g__Rothia	g__Coriobacteriaceae_UCG.002	g__Ruminococcus	g__Corynebacterium	g__Eubacterium_oxidoreducens_group	g__Escherichia.Shigella	g__Christensenella_sp._Marseille.P2437	g__Frisingicoccus	g__Adlercreutzia	g__Lachnospiraceae_FCS020_group	g__Bacteroides_pectinophilus_group	g__Prevotellaceae_NK3B31_group	g__Enterorhabdus	g__Eubacterium_brachy_group	g__Lachnospiraceae_UCG.008	g__Anaerofustis	g__Rodentibacter	g__Streptococcus	g__Mucispirillum	g__Negativibacillus	g__Veillonella	g__Allobaculum
Body.weight	0.0250966758822518	0.726057014762789	0.00922195272221601	0.0537177672171674	0.073877706888658	0.346593507087334	0.827158564613599	0.627188344776484	0.139687147654124	0.293050075292822	0.67225190847117	0.066688	0.77699846344389	0.809354550477812	0.204188859207747	0.287056307965477	0.298476809286664	0.142517917676253	0.00666047189481526	0.152707552891649	0.681822724838232	0.742937796095535	0.0885368480246986	0.551324748075931	0.117308065550202	0.844687297281576	0.873494892371295	0.959624370818321	0.0630029221816987	0.372515929960958	0.0452446113305148	0.185396764453716
Urine.volune	0.0659722311005179	0.182053263263026	0.0164089210362846	0.0998696630009897	0.182053263263026	0.603986498302259	0.318034245519767	0.603986498302259	0.0247503310848695	0.505660100612127	0.732145152783655	0.131412925043708	0.482194657109146	0.897753381820946	0.0368486926172574	0.646266387115005	0.886476816557084	0.830802043696699	0.327699443150612	0.497491449371155	0.382814339170344	0.604205591469625	0.257851316009837	0.366276598482815	0.817442414538981	0.79003930053224	0.0943497728424376	0.286716007569587	0.12888641247586	0.188822057688907	0.849337953552193	0.147813813943895
UACR	0.488776304519243	0.907363817812816	0.00609992331369691	0.149655673420837	0.00922195272221601	0.0984011766696351	0.879946327971485	0.31037609170568	0.27147971903994	0.0375883775714094	0.505524849001354	0.138333698394492	0.854813088248743	0.958845894551592	0.863309838328511	0.679993420821627	0.986661833338328	0.638259358367279	0.323487231784615	0.171281396419274	0.182053263263026	0.19005142360664	0.509561409261831	0.932956838599304	0.0330412225454377	0.802951423936387	0.121502918817113	0.98653737812966	0.85024574294182	0.229173966207529	0.194541771574502	0.0282055607712553
BUN	0.55630577510293	0.77699846344389	0.828717394697461	0.828717394697461	0.933772958094147	0.579584	0.175845355466409	0.960240418128624	0.698283582238183	0.276255333385436	0.359237670714783	0.700931884910058	0.31037609170568	0.226502802086603	0.163549115517169	0.498572188576814	0.0646052775594128	0.383319797800989	0.673217819902239	0.258430710165314	0.0462358799692174	0.00649554078218216	0.70005687327699	0.440014522229461	0.881036181161853	0.124242939120373	0.244128681896491	0.959624370818321	0.863748031157269	0.767118551991162	0.391633671985937	0.354418327018325
FBG	0.614067751495504	0.101678032128993	0.854375060917278	0.335782263098531	0.650473139698841	0.555075995998558	0.335676299983693	0.880676201234614	0.551347767782308	0.933571725118	0.293684508318109	0.687556711541183	0.566695138006874	0.564850289316619	0.346340153737135	0.48590114949984	0.375357444685642	0.411840052720789	0.349732927634561	0.0300958467214969	0.166986442345681	0.341525403918145	0.724441052797529	0.213919308857541	0.662762297244448	0.526838040155963	0.120169763411872	0.152752554298566	0.776025819637348	0.937497832861778	0.189418890061372	0.565488245331243
ALB	0.700931884910058	0.066688	0.276255333385436	0.293050075292822	0.828717394697461	0.726057014762789	0.959874208250184	0.0375883775714094	0.351286465947498	0.828717394697461	0.0499750874113387	0.066688	0.579584	0.387594381981889	0.0521956711764869	0.214761572369281	0.880312933620968	0.476493453351336	0.827158564613599	0.972993313189783	0.655533103205703	0.211479264884882	0.178856585561847	0.722786082611341	0.676065175997854	0.240917424109316	0.244128681896491	0.115651904424227	0.321218896668314	0.0492279785484922	0.552564870212898	0.433925839676929
TG	0.0425401276844894	0.933772958094147	0.46708905438634	0.0250966758822518	0.960240418128624	0.933772958094147	0.506881319891881	0.881036181161853	0.893217771078602	0.161522928017456	0.697385072445867	0.36546831043867	0.259997766834888	0.292446416103633	0.0463097863489461	0.757642401585632	0.0295125778506635	0.48741041561535	0.685716199085395	0.346505678578571	0.10978440889895	0.0980057026486342	0.973408063507424	0.359237670714783	0.603217610029209	0.590021758450565	0.873494892371295	0.268247679288863	0.430930640169286	0.714067365653966	0.330647804419004	0.907082839004662
TC	0.384841230261283	0.77699846344389	0.986742911194989	0.186904810349332	0.579584	0.854813088248743	0.919829424122262	0.603217610029209	0.787962220655268	0.31037609170568	0.574812552641861	0.46708905438634	0.603217610029209	0.0619228388697247	0.122809133036906	0.654663598988957	0.00854317742446718	0.70005687327699	0.814050732014999	0.892219965831249	0.0462358799692174	0.00231784236455468	0.867510997658895	0.90622430975677	0.828717394697461	0.872712044625365	0.873494892371295	0.65878488702109	0.91804409441181	0.714067365653966	0.844687297281576	0.578406144649845
Masangial.matrix.area	0.854813088248743	0.676065175997854	0.0897240283170912	0.802771731207162	0.293050075292822	0.46708905438634	0.906513124893534	0.066688	0.209828104837512	0.854813088248743	0.25362657589473	0.107593187782415	0.488776304519243	0.809354550477812	0.849764925746829	0.245452046256434	0.762775625860359	0.94683970490851	0.108488389603165	0.905638557187391	0.0659722311005179	0.367479091190936	0.0443115143214362	0.90622430975677	0.384841230261283	0.564946403518352	0.873494892371295	0.079753934766046	0.389209113451981	0.185163164903725	0.707450960919949	0.142517917676253
Fibrosis.area	0.726057014762789	0.77699846344389	0.0537177672171674	0.700931884910058	0.073877706888658	0.173938597165066	0.623965971548092	0.384841230261283	0.452108268960217	0.881036181161853	0.932956838599304	0.173938597165066	0.186904810349332	0.301337858956918	0.931452994281061	0.877673634992149	0.801585518004463	0.48741041561535	0.0452591471999268	0.825556388846068	0.168458332706264	0.211479264884882	0.0323118085420257	0.67225190847117	0.533400561272595	0.775368494345854	0.630536075556976	0.136839144020321	0.591542207864828	0.382674603093855	0.257632829442502	0.0691558441520854
Inflammatory.score	0.933772958094147	0.293050075292822	0.907363817812816	0.579584	0.854813088248743	0.5108853175152	0.749189966548757	0.933772958094147	0.55258562533972	0.00609992331369691	0.879576332850594	0.751419652325848	0.627188344776484	0.0847857693522201	1	0.642114856451342	0.241129563589507	0.687556711541183	0.698283582238183	0.695563730197029	0.873148747673779	0.590317359023967	0.101678032128993	0.697385072445867	0.0984011766696351	0.680768648226802	0.416120253507059	0.179298784601056	0.717652458323244	0.623942376321822	0.720902433087236	0.650473139698841
