# Supplementary material for: Characteristics of Serum Metabolites and Gut Microbiota in Diabetic Kidney Disease
Source: Front Pharmacol. 2022 Apr 14;13:872988. doi: 10.3389/fphar.2022.872988 (PMC9084235; doi:10.3389/fphar.2022.872988)
Supplement: Supplementary file 8 [file DataSheet1.ZIP › Fig 6C/Rhistory-6C.txt]

library(psych)
library(pheatmap)
library(reshape2)
phy<-read.csv("phy.csv",header = TRUE,row.names = 1,sep = ",")
base<-read.csv("base.csv",header = TRUE,row.names = 1,sep = ",")
cor<-corr.test(base,phy,method = "spearman")
cmt<-cor$r
pmt<-cor$p
head(cmt)
head(pmt)
pmt.out<-cbind(rownames(pmt),pmt)
write.table(pmt.out,file="pvalue-phy-base(spearman).text",sep="\t",row.names = F)
if (!is.null(pmt)){
  ssmt <- pmt< 0.01
  pmt[ssmt] <-'**'
  smt <- pmt >0.01& pmt <0.05
  pmt[smt] <- '*'
  pmt[!ssmt&!smt]<- ''
} else {
  pmt <- F
}
mycol<-colorRampPalette(c("green","black","red"))(800)
pheatmap(cmt,display_numbers = pmt,scale="none",border="black",fontsize_number = 20,number_color = "white",cellwidth = 20,cellheight = 20,fontsize = 18,color = mycol)
