# Supplementary material for: Characteristics of Serum Metabolites and Gut Microbiota in Diabetic Kidney Disease
Source: Front Pharmacol. 2022 Apr 14;13:872988. doi: 10.3389/fphar.2022.872988 (PMC9084235; doi:10.3389/fphar.2022.872988)
Supplement: Supplementary file 8 [file DataSheet1.ZIP › Fig 7.xlsx]

## Sheet: Sheet1
pathway 1	pathway 2	pathway 3	log fold change
Human Diseases	Infectious disease: bacterial	Pathogenic Escherichia coli infection	7.48392
Human Diseases	Infectious disease: bacterial	Bacterial invasion of epithelial cells	6.59661
Metabolism	Xenobiotics biodegradation and metabolism	Dioxin degradation	6.08133
Genetic Information Processing	Folding, sorting and degradation	Proteasome	5.78878
Human Diseases	Infectious disease: parasitic	African trypanosomiasis	4.72739
Human Diseases	Infectious disease: bacterial	Staphylococcus aureus infection	4.23427
Organismal Systems	Digestive system	Protein digestion and absorption	4.07173
Environmental Information Processing	Membrane transport	Phosphotransferase system (PTS)	3.98466
Metabolism	Lipid metabolism	Synthesis and degradation of ketone bodies	3.89592
Metabolism	Carbohydrate metabolism	Citrate cycle (TCA cycle)	3.82025
Metabolism	Xenobiotics biodegradation and metabolism	Benzoate degradation	3.67472
Genetic Information Processing	Translation	Ribosome biogenesis in eukaryotes	3.66964
Metabolism	Metabolism of other amino acids	D-Alanine metabolism	3.66596
Metabolism	Metabolism of terpenoids and polyketides	Zeatin biosynthesis	3.66041
Metabolism	Metabolism of other amino acids	D-Glutamine and D-glutamate metabolism	3.65988
Metabolism	Energy metabolism	Oxidative phosphorylation	3.65969
Genetic Information Processing	Replication and repair	Homologous recombination	3.64294
Genetic Information Processing	Translation	Ribosome	3.64164
Metabolism	Carbohydrate metabolism	Fructose and mannose metabolism	3.64141
Genetic Information Processing	Translation	Aminoacyl-tRNA biosynthesis	3.63079
Environmental Information Processing	Membrane transport	Base excision repair	3.63045
Genetic Information Processing	Replication and repair	Nucleotide excision repair	3.62012
Metabolism	Carbohydrate metabolism	Glycolysis / Gluconeogenesis	3.60857
Genetic Information Processing	Translation	RNA transport	3.60686
Metabolism	Amino acid metabolism	Lysine biosynthesis	3.60566
Genetic Information Processing	Replication and repair	DNA replication	3.60217
Metabolism	Metabolism of terpenoids and polyketides	Terpenoid backbone biosynthesis	3.6004
Cellular Processes	Cell growth and death	Meiosis - yeast	3.59846
Metabolism	Xenobiotics biodegradation and metabolism	Aminobenzoate degradation	3.59835
Metabolism	Nucleotide metabolism	Pyrimidine metabolism	3.59485
Genetic Information Processing	Folding, sorting and degradation	RNA degradation	3.59063
Metabolism	Energy metabolism	Carbon fixation pathways in prokaryotes	3.57379
Genetic Information Processing	Replication and repair	Mismatch repair	3.57105
Cellular Processes	Cell growth and death	Cell cycle - Caulobacter	3.55729
Metabolism	Glycan biosynthesis and metabolism	Peptidoglycan biosynthesis	3.55538
Genetic Information Processing	Folding, sorting and degradation	Protein export	3.55377
Environmental Information Processing	Membrane transport	Bacterial secretion system	3.5502
Metabolism	Lipid metabolism	Fatty acid degradation	3.52851
Metabolism	Nucleotide metabolism	Purine metabolism	3.52655
Metabolism	Lipid metabolism	Glycerophospholipid metabolism	3.52619
Metabolism	Carbohydrate metabolism	Pentose phosphate pathway	3.52431
Metabolism	Energy metabolism	Carbon fixation in photosynthetic organisms	3.52301
Metabolism	Amino acid metabolism	Tyrosine metabolism	3.51861
Metabolism	Carbohydrate metabolism	Butanoate metabolism	3.51407
Metabolism	Metabolism of cofactors and vitamins	One carbon pool by folate	3.50204
Genetic Information Processing	Folding, sorting and degradation	Sulfur relay system	3.49762
Metabolism	Amino acid metabolism	Alanine, aspartate and glutamate metabolism	3.488
Metabolism	Amino acid metabolism	Cysteine and methionine metabolism	3.35744
Metabolism	Metabolism of other amino acids	Selenocompound metabolism	3.33854
Metabolism	Energy metabolism	Nitrogen metabolism	3.31113
Metabolism	Metabolism of cofactors and vitamins	Vitamin B6 metabolism	3.29574
Metabolism	Amino acid metabolism	Glycine, serine and threonine metabolism	3.25163
Metabolism	Amino acid metabolism	Arginine and proline metabolism	3.24149
Metabolism	Biosynthesis of other secondary metabolites	Streptomycin biosynthesis	3.19682
Metabolism	Energy metabolism	Sulfur metabolism	3.19133
Metabolism	Amino acid metabolism	Phenylalanine metabolism	3.0819
Metabolism	Amino acid metabolism	Phenylalanine, tyrosine and tryptophan biosynthesis	3.05747
Metabolism	Metabolism of cofactors and vitamins	Biotin metabolism	3.05512
Metabolism	Lipid metabolism	Fatty acid biosynthesis	3.02059
Metabolism	Metabolism of other amino acids	Phosphonate and phosphinate metabolism	2.99205
Organismal Systems	Endocrine system	Insulin signaling pathway	2.92131
Metabolism	Metabolism of cofactors and vitamins	Porphyrin and chlorophyll metabolism	2.89194
Human Diseases	Infectious disease: bacterial	Epithelial cell signaling in Helicobacter pylori infection	2.84778
Metabolism	Metabolism of terpenoids and polyketides	Biosynthesis of vancomycin group antibiotics	2.8168
Metabolism	Lipid metabolism	Linoleic acid metabolism	2.75658
Metabolism	Carbohydrate metabolism	Ascorbate and aldarate metabolism	2.68116
Metabolism	Xenobiotics biodegradation and metabolism	Nitrotoluene degradation	2.59524
Human Diseases	Infectious disease: parasitic	Amoebiasis	2.40184
Human Diseases	Infectious disease: parasitic	Toxoplasmosis	1.36074
Metabolism	Metabolism of terpenoids and polyketides	Geraniol degradation	-0.974663
