# Supplementary material for: Characteristics of Serum Metabolites and Gut Microbiota in Diabetic Kidney Disease
Source: Front Pharmacol. 2022 Apr 14;13:872988. doi: 10.3389/fphar.2022.872988 (PMC9084235; doi:10.3389/fphar.2022.872988)
Supplement: Supplementary file 8 [file DataSheet1.ZIP › Fig 8/meta.csv]

x	Prostaglandin B2	Isomaltose	Prostaglandin D2(PGD2)	Deoxycholic acid	7-oxo-Cholesterol	D-Glucuronolactone	Lithocholic acid	Chenodeoxycholate	Cholic acid	Heptapropylene glycol	DL-2-Aminooctanoic acid	Benzoylnorecgonine	L-homoserine	Dihydrothymine	Citramalic acid	Adenylyl(3-5)cytidine	Indole-2-carboxylic acid	"2,2-[oxybis(2,1-ethanediyloxy)]bis-Acetic acid"	11-Keto-beta-boswellic acid	cis-9-Palmitoleic acid	Citrate	Alpha-D-Glucose	D-Mannose	L-Malic acid	Isocitrate	Galactonic acid	L-Ascorbic acid	Estriol 16alpha-(beta-D-glucuronide)	alpha-D-Glucose 1-phosphate	Estrone-3-glucuronide	D-Glucarate	"D-Fructose 1,6-bisphosphate"	L-Citrulline	L-Arginine	L-Phenylalanine	Tryptamine	L-Tryptophan	L-Glutamine	Ornithine	L-Histidine	L-Tyrosine	L-Methionine	Indole
DKD1	1.60839114	1.351535399	0.511494457	0.748937089	0.740342854	2.12666988	0.681820119	0.518640187	0.945387277	0.364097318	0.565807343	0.824963774	0.493976045	1.321602492	0.593818798	1.375505313	0.634281713	-0.617234537	-0.586495165	-0.687900356	1.583829859	1.403719888	1.08693624	0.22613419	0.566503393	0.353403584	0.058560524	-0.334577372	-0.148398124	-0.054815271	0.410124198	0.521390282	0.460561635	0.273419212	0.281316967	-0.41861938	-0.443672644	-0.592112311	-0.182846932	-0.191283799	-0.253368692	-0.054656668	-0.255750763
DKD2	1.243162703	-0.25237596	-0.068265318	-0.099454576	0.403932134	2.476161474	0.110603487	-0.15903726	0.103714547	-0.096259772	2.137989936	3.242602781	0.07685689	-0.318115662	2.453680225	0.362532534	4.077453306	-0.331783756	-0.605659267	-0.343908059	6.505498904	0.292334025	0.508813438	1.941154548	3.617259668	1.211320065	0.370189469	-0.127077526	0.050721901	0.269430818	-0.15434911	-0.005156952	0.159883787	0.036238098	-0.065743876	-0.206421584	-0.472247517	-0.227917188	-0.150765232	-0.082676126	-0.188918576	-0.128680112	-0.345424931
DKD3	2.564709302	1.869954622	1.22699987	0.828923789	2.481027171	1.196714587	1.477759811	0.829841298	1.04259002	1.255979728	1.638616891	0.526099484	0.633485645	2.219597496	1.547949497	1.969088128	0.744487975	-0.575139731	-0.321986857	-0.78335949	2.106136716	1.158857179	1.223500006	0.596459357	1.473566816	0.459369636	1.158446696	0.948021616	1.095168665	0.085413181	0.706465289	0.227764569	0.455344745	0.31158562	0.105211969	-0.240788309	-0.406594975	-0.388631982	-0.056424416	-0.263463211	-0.272135226	-0.119706376	-0.208852915
DKD4	2.825518548	4.208128292	3.890252304	2.129743001	0.135574502	1.388471026	1.399904736	1.851980459	1.558012141	2.374366881	1.018672901	1.628932723	1.273177042	3.615197381	0.694305108	3.53022931	1.032906823	-0.592618059	-0.637120202	-0.77320567	1.911564466	2.857671147	1.839767057	2.710411171	0.8992282	1.243680497	3.264036606	1.08411334	1.644346429	0.174497539	0.162042116	0.318974392	0.265897164	0.157543741	0.304388072	-0.486139753	-0.282596653	-0.235901663	-0.608998385	-0.112200692	-0.058022651	-0.193825927	-0.1333425
DKD5	1.486697345	1.140354227	0.746103189	1.395908774	2.812534217	1.210450629	1.701155169	1.288359626	1.467364141	0.687191601	0.956424607	1.066707288	1.351335101	0.166957027	0.209779503	0.11516727	0.094870551	-0.447131246	-0.128959772	-0.736725878	2.104976836	1.037192246	0.995049377	0.242228601	1.010911649	0.388678298	1.004821351	0.212960008	0.577436467	0.205475651	0.844618538	0.338363928	0.478217713	0.514984165	0.089237921	-0.136850574	-0.338712903	-0.16610055	0.06966181	-0.175332426	-0.19874031	-0.056559291	-0.25584656
DKD6	1.145134464	3.068688467	0.83490962	0.708599263	2.242957	-0.743632958	2.450408829	1.028399652	2.089260345	0.792742048	0.426690164	0.094413021	2.36661807	-0.179659216	2.965336763	0.461170272	0.074135732	-0.693228787	-0.643825363	-0.699337206	1.466752914	1.588610038	1.405156184	0.0597063	0.986963685	0.125027555	1.091795351	1.785361431	0.557915116	0.034821057	0.982489748	-0.030344463	-0.051219263	0.070750807	-0.240912175	-0.150180666	-0.346676349	-0.256610623	-0.089593154	-0.2770929	-0.238469376	-0.180259811	-0.175761911
DKD7	3.708060402	2.151159779	4.702814317	3.411017868	1.226990317	2.073511258	1.181831569	2.583351571	1.470473382	2.630941304	1.55088415	1.577578057	1.093593069	2.908417732	0.443975577	1.801031028	1.475075614	-0.612144777	-0.63000448	-0.811609188	2.658932857	2.068475217	1.800780176	2.181625409	1.190394327	0.819174125	1.494145679	0.434771717	1.291513653	0.490313658	0.458172286	0.816451777	0.688317577	0.169885373	0.43587778	-0.373115806	0.027290682	-0.040156252	-0.510973197	-0.351244293	-0.061821066	-0.237609162	-0.037327244
DKD8	1.348737256	2.40080207	0.322894833	0.793891827	4.092714641	-0.010509462	1.335901005	0.650235529	0.747261297	0.480519017	2.117964374	1.011002578	2.842986973	0.776120658	0.439418271	0.148256278	0.418601282	-0.363175399	-0.337523314	-0.631126552	2.455676417	1.688999787	2.010332885	0.314992475	1.717257767	0.216157528	1.69402095	0.551263844	0.519858299	-0.01922678	1.363668478	0.571871623	0.845556685	0.577021808	0.125430159	-0.222033608	-0.351049514	-0.310149347	-0.138949016	-0.150625745	-0.107932936	-0.027686874	-0.314676096
DKD9	4.908627413	1.633846769	3.531712364	3.486950723	0.98792769	3.881901456	2.185680041	2.90678085	2.142999258	2.589920248	1.034071438	1.364423052	0.966800515	1.159147123	0.916657143	1.006314702	1.121678971	-0.61393458	-0.725998526	-0.852180419	2.663292417	1.506443838	1.311713097	1.526441655	1.469960016	0.827751557	0.834634431	1.613005897	0.568792295	1.125981203	0.736267849	0.765351975	0.814636183	0.020976765	0.411260117	-0.344072061	-0.209164554	-0.149380277	-0.093284209	-0.024926562	0.074542054	-0.096055406	0.005081994
DKD10	4.420299953	0.613714378	1.294622867	2.934298587	-0.147551707	1.191022045	1.989956424	2.458123222	1.853011931	2.163133552	0.933791759	0.965943187	1.115553619	0.387392474	1.001229139	0.403559872	0.875233251	-0.327751962	-0.618482846	-0.751139742	3.275265189	0.822503567	0.867915216	1.120971483	1.515990444	0.443357361	1.028577663	1.084719663	0.447882053	0.538316196	0.487877921	0.719784417	0.353174368	0.091226228	0.251414879	0.079626956	-0.183826286	-0.104278889	-0.181019974	-0.207816389	-0.07090103	-0.12247138	-0.211985309
