# Supplementary material for: Characteristics of Serum Metabolites and Gut Microbiota in Diabetic Kidney Disease
Source: Front Pharmacol. 2022 Apr 14;13:872988. doi: 10.3389/fphar.2022.872988 (PMC9084235; doi:10.3389/fphar.2022.872988)
Supplement: Supplementary file 8 [file DataSheet1.ZIP › Fig 8/pvalue-meta-phy(spearman).text]

	g__Turicibacter	g__Romboutsia	g__Faecalibaculum	g__Dubosiella	g__Lactobacillus	g__Bifidobacterium	g__Family_XIII_AD3011_group	g__uncultured	g__Eubacterium_nodatum_group	g__unidentified	g__Rothia	g__Coriobacteriaceae_UCG.002	g__Ruminococcus	g__Corynebacterium	g__Eubacterium_oxidoreducens_group	g__Escherichia.Shigella	g__Christensenella_sp._Marseille.P2437	g__Frisingicoccus	g__Adlercreutzia	g__Lachnospiraceae_FCS020_group	g__Bacteroides_pectinophilus_group	g__Prevotellaceae_NK3B31_group	g__Enterorhabdus	g__Eubacterium_brachy_group	g__Lachnospiraceae_UCG.008	g__Anaerofustis	g__Rodentibacter	g__Streptococcus	g__Mucispirillum	g__Negativibacillus	g__Veillonella	g__Allobaculum
Prostaglandin.B2	0.651477342796243	0.0330412225454377	0.0984011766696351	0.579584	0.55630577510293	0.933772958094147	0.473689336763905	0.31037609170568	0.323487231784615	0.404701671270157	0.269868582576024	0.384841230261283	0.404701671270157	0.822784151499588	0.0585581892118643	0.810561875268485	0.334207974383552	0.614067751495504	0.959874208250184	0.632948128818466	0.393354744416694	0.578140229120635	0.662762297244448	0.25362657589473	0.77699846344389	0.943272662504124	0.121502918817113	0.0879396381034808	0.520125727670661	0.229173966207529	0.492323476312569	0.373561332707888
Isomaltose	0.229112840982819	0.77699846344389	0.802771731207162	0.854813088248743	0.726057014762789	0.5108853175152	0.814050732014999	0.0984011766696351	0.0452591471999268	0.854813088248743	0.039223264750292	0.533400561272595	0.0897240283170912	0.0934628733680838	0.377470886614525	0.654663598988957	0.737159093806689	0.373561332707888	0.420593607178353	0.632948128818466	0.0905423460461194	0.931452994281061	0.48741041561535	0.932956838599304	0.854813088248743	0.694071975320225	0.873494892371295	0.377122831482475	0.809961088715798	0.740469806038616	0.320992148665883	0.509561409261831
Prostaglandin.D2.PGD2.	0.881036181161853	0.384841230261283	0.0479117261299755	0.46708905438634	0.488776304519243	0.881036181161853	1	0.293050075292822	0.0268657831494505	0.36546831043867	0.304004662023393	0.5108853175152	0.907363817812816	0.972558530770486	0.451011774676419	0.509984308547864	0.256830559307584	0.893867782100659	0.48464585126213	0.560520145281296	0.629579804222883	0.627396462096589	0.687556711541183	0.622873184652181	0.404701671270157	0.641343750726842	0.416120253507059	0.244102289836612	0.359267465344641	0.491320955090497	0.667544113114379	0.185396764453716
Deoxycholic.acid	0.986742911194989	0.138333698394492	0.214492332532808	0.907363817812816	0.5108853175152	0.854813088248743	0.541010589794929	0.445838341542751	0.195813498263947	0.700931884910058	0.269868582576024	0.579584	0.445838341542751	0.542191623925283	0.301337858956918	0.498572188576814	0.119687933433752	0.638259358367279	0.946512951939542	0.645318847158648	0.985858224576278	0.822784151499588	0.626123418747436	0.321886243937482	0.676065175997854	0.914980573349571	0.121502918817113	0.0922267425401202	0.463513026333565	0.323776642390924	0.469050758215535	0.433925839676929
X7.oxo.Cholesterol	0.0250966758822518	0.854813088248743	0.0479117261299755	0.0984011766696351	0.404701671270157	0.854813088248743	0.71091733208345	0.751419652325848	0.906513124893534	0.0984011766696351	0.826629420565529	0.259997766834888	0.31037609170568	0.782632426941943	0.0108922676477828	0.692769051612282	0.211390561325541	0.178856585561847	0.128743026706799	0.746899213918271	0.294723837125524	0.451011774676419	0.465684706386463	0.551324748075931	0.107593187782415	0.886774217724859	0.873494892371295	0.98653737812966	0.158834816008681	0.674978226846203	0.13562062665497	0.750683041040583
D.Glucuronolactone	0.445838341542751	0.933772958094147	0.986742911194989	0.907363817812816	0.828717394697461	0.960240418128624	0.332622986548674	0.425038154892145	0.648438465382792	0.127552869703234	0.748433303989289	0.603217610029209	0.0599721424772553	0.863309838328511	0.15118109164283	0.556686685534507	0.58904630489656	0.802181291509266	0.636162603852378	0.337087710625074	0.0406583713434465	0.15118109164283	0.22017919518736	0.574812552641861	0.346593507087334	0.141541121331849	0.121502918817113	0.747669754795349	0.679008929705254	0.64929607305806	0.492323476312569	0.258418725231878
Lithocholic.acid	0.488776304519243	0.881036181161853	0.933772958094147	0.726057014762789	0.244282294086627	0.0375883775714094	0.139687147654124	0.751419652325848	0.648438465382792	0.0375883775714094	0.986579249480659	0.933772958094147	0.828717394697461	0.310370768075574	0.716768830813084	0.0481886411516728	0.27308116951248	0.198893442236115	0.27147971903994	0.205094029105767	0.735312902555409	0.507167354066953	0.283003365005708	0.269868582576024	0.31037609170568	0.032338705094951	0.244128681896491	0.86587749088509	0.073933942348087	0.807499491650845	0.552564870212898	0.867510997658895
Chenodeoxycholate	0.751419652325848	0.445838341542751	0.214492332532808	0.960240418128624	0.651477342796243	0.603217610029209	0.973244468102433	0.751419652325848	0.128743026706799	0.986742911194989	0.440014522229461	0.77699846344389	0.533400561272595	0.310370768075574	0.418739591420935	0.26998626785261	0.119687933433752	0.763482646374149	0.410324079639339	0.932537299629781	0.708424318328075	0.484361723152961	0.498433710997779	0.748433303989289	0.579584	0.680768648226802	0.121502918817113	0.213880747976336	0.171527595563764	0.687935386649285	0.858681903795413	0.509561409261831
Cholic.acid	0.384841230261283	0.881036181161853	0.384841230261283	0.627188344776484	0.55630577510293	0.161522928017456	0.288274918100264	0.960240418128624	0.224404189314139	0.445838341542751	0.574812552641861	0.960240418128624	0.700931884910058	0.377470886614525	0.357620447878867	0.110231603760093	0.411830954508569	0.205849996743111	0.0903658453522045	0.385482424266136	0.873148747673779	0.678015308113501	0.354418327018325	0.440014522229461	0.960240418128624	0.201876495855934	0.121502918817113	0.585505074276392	0.020671926520082	0.75376491973892	0.680768648226802	0.828202479859412
Heptapropylene.glycol	0.907363817812816	0.276255333385436	0.066688	0.603217610029209	0.46708905438634	0.881036181161853	0.749189966548757	0.328226511471368	0.0199574946949778	0.627188344776484	0.269868582576024	0.488776304519243	0.960240418128624	0.863309838328511	0.47312855476303	0.521504026816636	0.177354108724853	0.815171544541529	0.495710496963789	0.695563730197029	0.655533103205703	0.627396462096589	0.532122058693594	0.440014522229461	0.627188344776484	0.775368494345854	0.244128681896491	0.131335007930108	0.33997117423968	0.424628286929523	0.577432938530053	0.172455036093989
DL.2.Aminooctanoic.acid	0.960240418128624	0.36546831043867	0.651477342796243	0.907363817812816	0.073877706888658	0.0425401276844894	0.00740791059515762	0.579584	0.390147679935882	0.488776304519243	0.879576332850594	0.276255333385436	0.960240418128624	0.507167354066953	0.945142972124133	0.3807117696883	0.801585518004463	0.121027394083801	0.400174925974226	0.572365377818097	0.789848274987236	0.6149480472526	0.815171544541529	0.039223264750292	0.854813088248743	0.0804926166654074	0.873494892371295	0.449185206401353	0.409818125639198	0.113321116530533	0.469050758215535	0.354418327018325
Benzoylnorecgonine	0.445838341542751	0.651477342796243	0.445838341542751	0.828717394697461	0.0479117261299755	0.259997766834888	0.263287552992341	0.907363817812816	0.288274918100264	0.073877706888658	0.90622430975677	0.5108853175152	0.138333698394492	0.836255316998453	0.418739591420935	0.731505413676431	0.475096940611747	0.960119464496727	0.636162603852378	0.525569290855518	0.985858224576278	0.931452994281061	0.907082839004662	0.67225190847117	0.0250966758822518	0.141541121331849	0.630536075556976	0.973077815714316	0.497146492033389	0.538104134579506	0.775368494345854	0.893867782100659
L.homoserine	0.293050075292822	0.488776304519243	0.627188344776484	0.31037609170568	0.802771731207162	0.828717394697461	0.441487372562929	0.579584	0.853486980013807	0.107593187782415	0.574812552641861	0.802771731207162	0.328226511471368	0.627396462096589	0.163549115517169	0.154227986971535	0.63721551526981	0.867510997658895	0.360811878181545	0.919078688031489	0.00466981750430586	0.139397791211544	0.178856585561847	0.505524849001354	0.828717394697461	0.350400806774271	0.630536075556976	0.55005321442443	0.717652458323244	0.848294203440697	0.775368494345854	0.854375060917278
Dihydrothymine	0.293050075292822	0.200422686711942	0.276255333385436	0.579584	0.751419652325848	0.346593507087334	0.52953343973485	0.0216659233675324	0.103760299073426	0.0984011766696351	0.0262034896771421	0.404701671270157	0.651477342796243	0.0491941068619607	0.716768830813084	0.692769051612282	0.814613678985466	0.0417054510828041	0.518156317521566	0.786009807927323	0.873148747673779	0.484361723152961	0.77633406024091	0.19426275128648	0.726057014762789	0.943272662504124	0.873494892371295	0.179298784601056	0.603781683831368	0.245046364911069	0.0544386961406658	0.300066969464665
Citramalic.acid	0.0250966758822518	0.986742911194989	0.276255333385436	0.01333014631544	0.933772958094147	0.854813088248743	0.541010589794929	0.726057014762789	0.648438465382792	0.828717394697461	0.340300167317376	0.55630577510293	0.828717394697461	0.945142972124133	0.292446416103633	0.891193656497401	0.40169500159656	0.121027394083801	0.163234711355641	0.0453228214218949	0.33243154241313	0.639930091049036	0.465684706386463	0.461405071361408	0.627188344776484	0.528127405733841	0.873494892371295	0.538427658529376	0.235903432435196	0.875677804340107	0.166782975802575	0.476493453351336
Adenylyl.3.5.cytidine	0.986742911194989	0.404701671270157	0.117308065550202	0.0815528147726023	0.933772958094147	0.5108853175152	0.986620732562285	0.107593187782415	0.0509067827027366	0.0815528147726023	0.167968555411679	0.445838341542751	0.651477342796243	0.0359046328318059	0.429374097705107	0.731505413676431	0.801585518004463	0.383319797800989	0.946512951939542	0.416046676778385	0.735312902555409	0.377470886614525	0.763482646374149	0.574812552641861	0.726057014762789	0.775368494345854	0.873494892371295	0.585505074276392	0.904433350336709	0.550069782436502	0.302128794142016	0.258418725231878
Indole.2.carboxylic.acid	0.200422686711942	0.425038154892145	0.0599721424772553	0.384841230261283	0.0330412225454377	0.149655673420837	0.0781322315340882	0.802771731207162	0.209828104837512	0.0330412225454377	0.932956838599304	0.31037609170568	0.36546831043867	0.986277645400056	0.0934628733680838	0.533129159665622	0.649460222724231	0.841271267559294	0.749189966548757	0.708302177511209	0.259430172039091	0.462011239637602	0.893867782100659	0.19426275128648	0.186904810349332	0.0984589667302809	0.416120253507059	0.526901702147752	0.653609773059096	0.352605215910586	0.971622003756262	0.454986007954027
X.2.2..oxybis.2.1.ethanediyloxy..bis.Acetic.acid.	0.445838341542751	0.425038154892145	0.404701671270157	0.751419652325848	0.0479117261299755	0.36546831043867	0.462842857963771	0.700931884910058	0.410324079639339	0.751419652325848	0.23794186616753	0.127552869703234	0.55630577510293	0.367479091190936	0.6149480472526	0.744544556483885	0.946677079264301	0.933571725118	0.814050732014999	0.905638557187391	0.845218354432491	0.602587481782319	0.258418725231878	0.647407738605348	0.751419652325848	0.943272662504124	0.416120253507059	0.734780145679172	0.717652458323244	0.0492279785484922	0.209369282687035	0.258418725231878
X11.Keto.beta.boswellic.acid	0.229112840982819	0.802771731207162	0.244282294086627	0.488776304519243	0.986742911194989	0.907363817812816	0.919829424122262	0.933772958094147	0.0781322315340882	0.986742911194989	0.340300167317376	0.651477342796243	0.986742911194989	0.809354550477812	0.226502802086603	0.533129159665622	0.497077576481061	0.274673014343399	0.00666047189481526	0.772920629445078	0.789848274987236	0.639930091049036	0.266477921200522	0.748433303989289	0.55630577510293	0.844687297281576	0.121502918817113	0.481836603988169	0.0161765277312125	0.700966078661722	0.694071975320225	0.986702557645114
cis.9.Palmitoleic.acid	0.907363817812816	0.161522928017456	0.186904810349332	0.55630577510293	0.828717394697461	0.726057014762789	0.787962220655268	0.5108853175152	0.0425995398495612	0.651477342796243	0.321886243937482	0.77699846344389	0.627188344776484	0.945142972124133	0.377470886614525	0.617263055085873	0.0959350740223005	0.614067751495504	0.933163694062163	0.632948128818466	0.845218354432491	0.917779185701061	0.986702557645114	0.398643511478881	0.986742911194989	0.641343750726842	0.121502918817113	0.276575252044999	0.474610022736997	0.526244087388478	0.311485420029472	0.300066969464665
Citrate	0.200422686711942	0.186904810349332	0.214492332532808	0.802771731207162	0.0330412225454377	0.328226511471368	0.040046892512104	0.881036181161853	0.933163694062163	0.676065175997854	0.505524849001354	0.293050075292822	0.425038154892145	0.211479264884882	0.19005142360664	0.654663598988957	0.801585518004463	0.94683970490851	0.946512951939542	0.469398513628474	0.313280024848254	0.849764925746829	0.393201115143298	0.143926546598004	0.802771731207162	0.166782975802575	0.416120253507059	0.320274460787433	0.85024574294182	0.199230800578885	0.590021758450565	0.393201115143298
Alpha.D.Glucose	0.138333698394492	0.854813088248743	0.77699846344389	0.700931884910058	0.986742911194989	0.346593507087334	0.736373234033993	0.107593187782415	0.0425995398495612	0.77699846344389	0.00788889293863526	0.651477342796243	0.173938597165066	0.163549115517169	0.47312855476303	0.931892956705848	0.788601247469036	0.227551510224215	0.506881319891881	0.695563730197029	0.143141970945872	0.958845894551592	0.662762297244448	0.574812552641861	0.726057014762789	0.720902433087236	0.873494892371295	0.192704790911059	0.904433350336709	0.793988970976177	0.160237444022819	0.725250139656936
D.Mannose	0.0897240283170912	0.907363817812816	0.933772958094147	0.651477342796243	0.960240418128624	0.293050075292822	0.541010589794929	0.066688	0.0635659674473695	0.802771731207162	0.00637708418705659	0.488776304519243	0.0815528147726023	0.145216602883125	0.357620447878867	0.959110368260656	0.840790306346199	0.121027394083801	0.648438465382792	0.645318847158648	0.120296075121622	0.917779185701061	0.433925839676929	0.398643511478881	0.77699846344389	0.734423183053022	0.873494892371295	0.101195574079527	0.91804409441181	0.538104134579506	0.118784090620752	0.578406144649845
L.Malic.acid	0.328226511471368	0.488776304519243	0.0158005962505716	0.328226511471368	0.00922195272221601	0.0984011766696351	0.195813498263947	0.31037609170568	0.0425995398495612	0.0216659233675324	0.598668304071766	0.0815528147726023	0.425038154892145	0.769346042631733	0.157291779193719	0.810561875268485	0.724436097408754	0.712622223508989	0.518156317521566	0.986495112414439	0.957588856871323	0.822784151499588	0.48741041561535	0.304004662023393	0.0815528147726023	0.360495416339003	0.630536075556976	0.367323438077517	0.474610022736997	0.0940462603937207	0.914980573349571	0.192075696722587
Isocitrate	0.445838341542751	0.229112840982819	0.5108853175152	0.77699846344389	0.0984011766696351	0.244282294086627	0.0602263753176049	0.933772958094147	0.853486980013807	0.651477342796243	0.419089526673038	0.214492332532808	0.907363817812816	0.440132099948345	0.678015308113501	0.617263055085873	0.920075064270543	0.828202479859412	0.893217771078602	0.733972700605808	0.655533103205703	0.972558530770486	0.22017919518736	0.167968555411679	0.46708905438634	0.320992148665883	0.873494892371295	0.367323438077517	0.743744952315492	0.129285375985367	0.602710094160474	0.250496003525328
Galactonic.acid	0.117308065550202	0.651477342796243	0.066688	0.186904810349332	0.0984011766696351	0.425038154892145	0.462842857963771	0.676065175997854	0.0743064701029469	0.0185731550894602	0.826629420565529	0.214492332532808	0.0984011766696351	0.652546258203227	0.0521956711764869	0.617263055085873	0.577218378137763	0.960119464496727	0.685716199085395	0.670294146220902	0.459214300113386	0.518735547863935	0.867510997658895	0.647407738605348	0.117308065550202	0.615495125673858	0.416120253507059	0.932748050548915	0.294130439696134	0.245046364911069	0.844687297281576	0.48741041561535
L.Ascorbic.acid	0.328226511471368	0.676065175997854	0.229112840982819	0.676065175997854	0.259997766834888	0.117308065550202	0.749189966548757	0.0158005962505716	0.0670248168870762	0.77699846344389	0.222818104283032	0.0897240283170912	0.138333698394492	0.310370768075574	0.440132099948345	0.556686685534507	0.801585518004463	0.283003365005708	0.587875958264731	0.572365377818097	0.013711884904507	0.387594381981889	0.178856585561847	0.505524849001354	0.828717394697461	0.707450960919949	0.416120253507059	0.160254923145524	0.863748031157269	0.0770018776677206	0.680768648226802	0.0368064023486645
Estriol.16alpha..beta.D.glucuronide.	0.328226511471368	0.603217610029209	0.276255333385436	0.259997766834888	0.700931884910058	0.46708905438634	0.473689336763905	0.533400561272595	0.151183002862382	0.173938597165066	0.505524849001354	0.31037609170568	0.676065175997854	0.742937796095535	0.418739591420935	0.110231603760093	0.775663684636788	0.345036327992211	0.0452591471999268	0.198045223482553	0.708424318328075	0.876886898628989	0.0345095416517854	0.622873184652181	0.425038154892145	0.153848945601825	0.244128681896491	0.329420463499337	0.0343690279218448	0.611395638224887	0.577432938530053	0.326657258034301
alpha.D.Glucose.1.phosphate	0.627188344776484	0.881036181161853	0.328226511471368	0.700931884910058	0.488776304519243	0.726057014762789	0.893217771078602	0.346593507087334	0.00740791059515762	0.425038154892145	0.419089526673038	0.627188344776484	0.907363817812816	0.47312855476303	0.742937796095535	0.295803338505982	0.256830559307584	0.465684706386463	1	0.266616927880696	0.143141970945872	0.319544158606852	0.973408063507424	0.774304654354067	0.488776304519243	0.516076633781177	0.873494892371295	0.721949889980092	0.717652458323244	0.413945338281387	0.469050758215535	0.22017919518736
Estrone.3.glucuronide	0.0897240283170912	0.46708905438634	0.127552869703234	0.751419652325848	0.149655673420837	0.854813088248743	0.518156317521566	0.55630577510293	0.380243819105674	0.676065175997854	0.574812552641861	0.651477342796243	0.0984011766696351	0.0654121213607777	0.112465654070014	0.465002483771775	0.307210976050264	0.354418327018325	0.462842857963771	0.919078688031489	0.553970853505802	0.627396462096589	0.543550917404024	0.67225190847117	0.36546831043867	0.748009966867638	0.121502918817113	0.585505074276392	0.152707308787996	0.586575891992721	0.446276719783402	0.555075995998558
D.Glucarate	0.229112840982819	0.907363817812816	0.161522928017456	0.200422686711942	0.214492332532808	0.328226511471368	0.827158564613599	0.854813088248743	0.787962220655268	0.000343612197763281	0.697385072445867	0.55630577510293	0.328226511471368	0.554074924994207	0.169953478594443	0.604965219942344	0.218616614112552	0.789234532582542	0.840304946722972	0.852123859775457	0.33243154241313	0.462011239637602	0.555075995998558	0.986579249480659	0.0375883775714094	0.504141179237857	0.630536075556976	0.526901702147752	0.890844982709244	0.780527609200514	0.552564870212898	0.828202479859412
X.D.Fructose.1.6.bisphosphate.	0.404701671270157	0.117308065550202	0.651477342796243	0.229112840982819	0.5108853175152	0.676065175997854	0.0947001050994819	0.533400561272595	0.866701750123601	0.854813088248743	0.222818104283032	0.907363817812816	0.960240418128624	0.440132099948345	0.665242248313414	0.498572188576814	0.2334863965696	0.283003365005708	0.636162603852378	0.0231139878653406	0.789848274987236	0.890492935332401	0.854375060917278	0.0560193134989956	0.881036181161853	0.232794410184675	0.244128681896491	0.0203915002809513	0.717652458323244	0.538104134579506	0.217020012762242	0.841271267559294
L.Citrulline	0.0599721424772553	0.200422686711942	0.36546831043867	0.0425401276844894	0.907363817812816	0.828717394697461	0.0602263753176049	0.651477342796243	0.986620732562285	0.579584	0.122110830318921	0.726057014762789	0.881036181161853	0.986277645400056	0.652546258203227	0.432474759578845	0.256830559307584	0.0244709907571504	0.11334981260375	0.00984858144821509	0.901205936909349	0.678015308113501	0.750683041040583	0.0344851886232837	0.384841230261283	0.217020012762242	0.244128681896491	0.0758527108248326	0.285382295455814	0.636576769531925	0.0132140575871691	0.712622223508989
L.Arginine	0.0048620611019646	0.751419652325848	0.276255333385436	0.244282294086627	0.854813088248743	0.627188344776484	0.853486980013807	0.36546831043867	0.380243819105674	0.907363817812816	0.722786082611341	0.802771731207162	0.346593507087334	0.418739591420935	0.0521956711764869	0.580638437133906	0.40169500159656	0.047024452528598	0.0288187786269402	0.502778309965863	0.196275599147384	0.53041105961541	0.465684706386463	0.505524849001354	0.55630577510293	0.844687297281576	0.121502918817113	0.812909281752034	0.0102722494807348	0.574308154868326	0.209369282687035	0.815171544541529
L.Phenylalanine	0.579584	0.173938597165066	0.293050075292822	0.828717394697461	0.55630577510293	0.488776304519243	0.202750555511043	0.186904810349332	0.231902315267815	0.200422686711942	0.0344851886232837	0.579584	0.881036181161853	0.639930091049036	0.328856977066378	0.62964713130647	0.737159093806689	0.192075696722587	0.879946327971485	0.152707552891649	0.681822724838232	0.418739591420935	0.986702557645114	0.112025169291438	0.488776304519243	0.350400806774271	0.244128681896491	0.0490462506741572	0.958978770814143	0.435437992719119	0.124242939120373	0.712622223508989
Tryptamine	0.425038154892145	0.751419652325848	0.751419652325848	0.77699846344389	0.881036181161853	0.36546831043867	0.462842857963771	0.186904810349332	0.128743026706799	0.0815528147726023	0.0165062454981005	0.77699846344389	0.802771731207162	0.0108922676477828	0.678015308113501	0.443198362307849	0.343468454882423	0.0844118612625703	0.71091733208345	0.502778309965863	0.655533103205703	0.107505979795165	0.465684706386463	0.359237670714783	0.603217610029209	0.391633671985937	0.630536075556976	0.526901702147752	0.796617245414707	0.821056001810484	0.0452446113305148	0.893867782100659
L.Tryptophan	0.986742911194989	0.533400561272595	0.161522928017456	0.77699846344389	0.36546831043867	0.960240418128624	0.906513124893534	0.603217610029209	0.239540115132534	0.907363817812816	0.551324748075931	0.676065175997854	0.828717394697461	0.211479264884882	0.690862647651394	0.370741572669246	0.114671883440557	0.763482646374149	0.351286465947498	0.905638557187391	0.352168660821274	0.234235455909555	0.393201115143298	0.697385072445867	0.36546831043867	0.816818603764838	0.416120253507059	0.154190043776462	0.33997117423968	0.598939257394041	0.943272662504124	0.363927075967511
L.Glutamine	0.384841230261283	0.881036181161853	0.200422686711942	0.676065175997854	0.0815528147726023	0.907363817812816	0.587875958264731	0.533400561272595	0.495710496963789	0.700931884910058	0.528223034663865	0.907363817812816	0.293050075292822	0.0170492085753666	0.554074924994207	0.533129159665622	0.183882150494072	0.335782263098531	0.370464764163251	0.852123859775457	0.708424318328075	0.163549115517169	0.602094751314971	0.748433303989289	0.138333698394492	0.590021758450565	0.416120253507059	0.561776151689317	0.312049694218464	0.834655309833794	0.391633671985937	0.602094751314971
Ornithine	0.960240418128624	0.881036181161853	0.117308065550202	0.651477342796243	0.186904810349332	0.0815528147726023	0.495710496963789	0.161522928017456	0.55258562533972	0.0216659233675324	0.304004662023393	0.259997766834888	0.726057014762789	0.518735547863935	0.429374097705107	0.533129159665622	0.211390561325541	0.750683041040583	0.370464764163251	0.395546117984416	0.929362010141401	0.554074924994207	0.662762297244448	0.574812552641861	0.0537177672171674	0.292923368218943	0.630536075556976	0.338699519429274	0.958978770814143	0.514492007932272	0.971622003756262	0.614067751495504
L.Histidine	0.229112840982819	0.907363817812816	0.676065175997854	0.986742911194989	0.907363817812816	0.700931884910058	0.673217819902239	0.828717394697461	0.840304946722972	0.960240418128624	0.505524849001354	0.488776304519243	0.0599721424772553	0.836255316998453	0.0934628733680838	0.31371714098907	0.0959350740223005	0.933571725118	0.698283582238183	0.458495038759401	0.242705901430176	0.0847857693522201	0.509561409261831	0.80037764473834	0.881036181161853	0.694071975320225	0.121502918817113	0.946180098725264	0.171527595563764	0.611395638224887	0.900864904851547	0.235061976632694
L.Tyrosine	0.488776304519243	0.676065175997854	0.186904810349332	0.881036181161853	0.200422686711942	0.579584	0.341889773309019	0.5108853175152	0.103760299073426	0.603217610029209	0.208257887001565	0.229112840982819	0.445838341542751	0.542191623925283	0.183204435588349	0.351195506388273	0.853933045137162	0.920318460275668	0.139687147654124	0.416046676778385	0.845218354432491	0.863309838328511	0.142517917676253	0.551324748075931	0.229112840982819	0.457600303732306	0.121502918817113	0.110698017332776	0.0993224803649862	0.333246088686249	0.943272662504124	0.750683041040583
L.Methionine	0.328226511471368	0.533400561272595	0.0250966758822518	0.200422686711942	0.107593187782415	0.328226511471368	0.774987246641074	0.854813088248743	0.0602263753176049	0.138333698394492	0.622873184652181	0.55630577510293	0.881036181161853	0.890492935332401	0.836255316998453	0.718527872990821	0.973326642064231	0.317662379420925	0.0991645536139429	0.114300872987984	0.372480438175424	0.25831257333847	0.750683041040583	0.748433303989289	0.0537177672171674	0.985809210262571	0.630536075556976	0.826095387227698	0.349551937404899	0.944601407801939	0.292923368218943	0.178856585561847
Indole	0.881036181161853	0.533400561272595	0.229112840982819	0.533400561272595	0.854813088248743	0.751419652325848	0.946512951939542	0.533400561272595	0.0143869434834937	0.77699846344389	0.155667251439218	0.881036181161853	0.960240418128624	0.756113496281736	0.462011239637602	0.62964713130647	0.432459495651714	0.933571725118	0.410324079639339	0.596334388401945	0.985858224576278	0.917779185701061	0.841271267559294	0.722786082611341	0.854813088248743	0.734423183053022	0.121502918817113	0.320274460787433	0.220571289536283	1	0.402292465525861	0.532122058693594
