# Supplementary material for: Characteristics of Serum Metabolites and Gut Microbiota in Diabetic Kidney Disease
Source: Front Pharmacol. 2022 Apr 14;13:872988. doi: 10.3389/fphar.2022.872988 (PMC9084235; doi:10.3389/fphar.2022.872988)
Supplement: Supplementary file 8 [file DataSheet1.ZIP › Fig 9.xlsx]

## Sheet: fig 9A
MS2.name	Benzoylnorecgonine	Aminopterin	Pimelic acid	Galactonic acid	Epitestosterone	"D-Fructose 1,6-bisphosphate"	Tridecanoic acid (Tridecylic acid)	(S)-(-)-Citronellic acid	L-Methionine	"methoxy-Acetic acid,methyl ester"	Indoleacrylic acid	3-Methylindole	3-(2-Hydroxyethyl)indole	Palmitoyl ethanolamide	Spermidine	11-Keto-beta-boswellic acid
sham1	0.004123553	0.005752053	0.009925027	0.05743094	0.04497732	0.07402240	0.1514196	0.1617351	1.1205855	0.08812959	0.07075788	0.05657416	0.12554568	0.24371698	0.12428702	0.12155852
sham2	0.003380418	0.007801872	0.006088727	0.06726182	0.04377488	0.06983360	0.1276093	0.1626615	1.0540777	0.09211999	0.05596039	0.05268577	0.13836457	0.19591546	0.12310459	0.12577189
sham3	0.004328918	0.004039569	0.011344105	0.06354595	0.05464777	0.08798637	0.1195028	0.1693640	1.1812340	0.09392158	0.04619061	0.04790158	0.12687989	0.18022848	0.16014076	0.13030895
sham4	0.009010667	0.010145448	0.015232684	0.05936900	0.06529888	0.09044773	0.1816313	0.2210638	1.0198671	0.07826836	0.05096145	0.05993138	0.10193909	0.12961240	0.08634748	0.02930369
sham5	0.004866891	0.004014207	0.007320279	0.06096516	0.04435760	0.09711016	0.1207963	0.1719717	1.0835648	0.09557940	0.07208634	0.05738472	0.14496485	0.17085478	0.10163582	0.08277999
sham6	0.005462193	0.004842667	0.009010515	0.06903265	0.06208681	0.09018520	0.1504662	0.1954756	1.1412501	0.10596109	0.04565651	0.05318610	0.11587709	0.21728115	0.12620755	0.09825945
sham7	0.005475860	0.007358922	0.006756595	0.05659905	0.04671742	0.07652389	0.1281897	0.1980292	1.2514643	0.09883038	0.07403517	0.05448687	0.13747989	0.15124908	0.12762638	0.09325297
sham8	0.013151154	0.010883775	0.015699657	0.06371669	0.08607033	0.11417552	0.1175529	0.1589893	1.1671	0.09454342	0.05355703	0.05216521	0.12038975	0.17350186	0.16029519	0.08442063
sham9	0.005344799	0.004652933	0.006882049	0.05653763	0.03323586	0.08674575	0.1256192	0.1534229	1.0254214	0.09066751	0.05200639	0.04977223	0.10061835	0.22020474	0.13052145	0.09669507
sham10	0.004061851	0.005611468	0.007125080	0.05004445	0.04551930	0.08394994	0.1429345	0.1829926	1.1720615	0.09779538	0.05116268	0.04149087	0.10860823	0.14243059	0.15296224	0.08269704
DKD1	0.010804936	0.006712688	0.010772200	0.07772724	0.04955825	0.11261696	0.1143301	0.2057865	1.0603559	0.08870193	0.03956117	0.03739268	0.07992223	0.19019268	0.09598425	0.03907820
DKD2	0.025118883	0.010555825	0.017517623	0.12699819	0.04817142	0.07364067	0.1049215	0.1677811	0.9773266	0.08353216	0.04073645	0.02703993	0.08910890	0.14467629	0.10608625	0.03726710
DKD3	0.009035471	0.014354347	0.018598605	0.08381297	0.07121570	0.09088208	0.1586467	0.2071669	0.9873921	0.08584147	0.04470830	0.04620674	0.08311993	0.12018989	0.04918155	0.06407551
DKD4	0.015564939	0.013289261	0.017442093	0.12885668	0.08067556	0.09763365	0.1434498	0.1796636	0.9042550	0.06713646	0.04804220	0.04560514	0.09832585	0.09806981	0.08631268	0.03429389
DKD5	0.012236210	0.010376008	0.015117322	0.07975310	0.06643700	0.09906891	0.1744215	0.2120473	1.0582218	0.08624691	0.04299921	0.03800969	0.08239367	0.13996860	0.09075979	0.08231750
DKD6	0.006479615	0.014715715	0.022677181	0.06461139	0.07253859	0.07177623	0.1846081	0.1863900	0.9194716	0.07197929	0.04741730	0.03522274	0.10654966	0.10968493	0.05173824	0.03366022
DKD7	0.015260887	0.012794038	0.015318613	0.10447688	0.08799622	0.13445812	0.1710801	0.2001804	0.8551450	0.06999088	0.05087414	0.05359649	0.10951259	0.11813809	0.07203146	0.03496636
DKD8	0.011906403	0.011409839	0.019318909	0.06984507	0.07835694	0.11635371	0.1825477	0.2369544	1.0906069	0.10643595	0.03419064	0.03434590	0.08199650	0.12560182	0.08924757	0.06260724
DKD9	0.013998875	0.020227436	0.021721056	0.10496949	0.09070222	0.13067559	0.1857333	0.2015318	1.0139205	0.08142289	0.05045172	0.04409973	0.10690201	0.10257005	0.05110329	0.02589446
DKD10	0.011639623	0.010990382	0.014663638	0.08289337	0.08668829	0.12730257	0.1957616	0.2157936	0.9842907	0.07652769	0.03985636	0.03889892	0.08868376	0.11240108	0.06213634	0.03605521
TSF1	0.009846940	0.010827717	0.016800949	0.07361781	0.05274624	0.07273656	0.1344664	0.2119643	1.2196178	0.11753123	0.04249719	0.04741839	0.09606463	0.15528348	0.07651091	0.05703120
TSF2	0.008165502	0.010407778	0.012663935	0.06108485	0.05481990	0.07785636	0.1430762	0.2013864	1.0428475	0.08479673	0.05111400	0.03947419	0.09805027	0.15345304	0.11521550	0.06438874
TSF3	0.009980625	0.006635814	0.009378810	0.09562176	0.05235750	0.08487365	0.1403921	0.1790065	1.0941761	0.08962131	0.06604492	0.06380579	0.11882890	0.17421655	0.10629695	0.03515819
TSF4	0.011573105	0.010594112	0.010986019	0.05819353	0.07168715	0.08800457	0.1450758	0.1662532	1.1456897	0.09204905	0.04947977	0.04711781	0.11360025	0.17485502	0.08886454	0.07881504
TSF5	0.013204087	0.012951126	0.011159362	0.05692822	0.07107062	0.07401268	0.1532761	0.1898771	1.0470219	0.09618136	0.04379734	0.03910296	0.09853414	0.17648904	0.07925464	0.11342490
TSF6	0.008666661	0.013958406	0.017615399	0.05689051	0.07088122	0.07811018	0.1267044	0.1892287	0.9507913	0.08573711	0.04032515	0.03635861	0.07762447	0.14664948	0.06967728	0.10836908
TSF7	0.011156860	0.004944259	0.012686993	0.12193980	0.04864533	0.11326852	0.1519211	0.1704547	1.1209404	0.09269929	0.05333853	0.04865811	0.12534777	0.10231933	0.12283124	0.04295305
TSF8	0.009382999	0.010220658	0.012487346	0.07270722	0.08095022	0.10746978	0.1280824	0.1660490	1.3060335	0.11013343	0.06840508	0.05060969	0.12703666	0.18341541	0.13739877	0.08072758
TSF9	0.003544955	0.004988469	0.006849151	0.04493606	0.04341067	0.05893726	0.1087794	0.1697280	1.0510039	0.08425806	0.06480408	0.06078154	0.11631526	0.15402358	0.10742485	0.07671909
TSF10	0.008863262	0.008214547	0.010133636	0.06348099	0.05472881	0.07851412	0.1280115	0.1660301	1.1790139	0.09173126	0.05277551	0.05369766	0.12230854	0.15251041	0.08276635	0.06081741
P value(sham vs DKD)	0.00092701	0.00034074	0.0001084	0.00041987	0.0067399	0.037896	0.047523	0.018839	0.00073396	0.01303	0.0026513	0.00041467	0.00013964	0.001028	4.3167e-05	0.00024199
P value(DKD vs TSF)	0.048598	0.048109	0.0028215	0.044932	0.047361	0.021927	0.028757	0.021748	0.004362	0.020998	0.018521	0.031601	0.015668	0.012543	0.028248	0.014005

## Sheet: fig 9B
DKD & TSF	DKD only	TSF only
OTU_10	OTU_1	OTU_1000
OTU_100	OTU_1001	OTU_1004
OTU_1002	OTU_1014	OTU_1013
OTU_1003	OTU_1017	OTU_1027
OTU_1005	OTU_1025	OTU_1032
OTU_1007	OTU_1030	OTU_1040
OTU_1008	OTU_1049	OTU_1047
OTU_1009	OTU_1050	OTU_1052
OTU_101	OTU_1053	OTU_1057
OTU_1010	OTU_1088	OTU_1063
OTU_1011	OTU_1093	OTU_1069
OTU_1012	OTU_112	OTU_1072
OTU_1015	OTU_1137	OTU_1074
OTU_1016	OTU_1151	OTU_1075
OTU_1018	OTU_1157	OTU_1076
OTU_1019	OTU_1168	OTU_1077
OTU_102	OTU_1174	OTU_1078
OTU_1021	OTU_1181	OTU_1082
OTU_1022	OTU_1186	OTU_1084
OTU_1023	OTU_1193	OTU_1094
OTU_1024	OTU_1199	OTU_1096
OTU_1026	OTU_1208	OTU_1099
OTU_1028	OTU_1213	OTU_11
OTU_1029	OTU_1223	OTU_1111
OTU_103	OTU_1224	OTU_1112
OTU_1031	OTU_1232	OTU_1119
OTU_1033	OTU_1242	OTU_1120
OTU_1035	OTU_1243	OTU_1122
OTU_1036	OTU_126	OTU_114
OTU_1039	OTU_127	OTU_1149
OTU_104	OTU_1285	OTU_1191
OTU_1042	OTU_134	OTU_1195
OTU_1043	OTU_1352	OTU_1205
OTU_1044	OTU_136	OTU_1207
OTU_1045	OTU_1364	OTU_1209
OTU_1046	OTU_1374	OTU_1218
OTU_105	OTU_138	OTU_1230
OTU_1051	OTU_1391	OTU_1236
OTU_1054	OTU_1397	OTU_1251
OTU_1055	OTU_1431	OTU_1252
OTU_1056	OTU_144	OTU_1258
OTU_1059	OTU_1456	OTU_1273
OTU_106	OTU_1474	OTU_1278
OTU_1060	OTU_1478	OTU_1283
OTU_1064	OTU_1489	OTU_1286
OTU_1065	OTU_1503	OTU_129
OTU_1067	OTU_1506	OTU_1292
OTU_1068	OTU_1513	OTU_130
OTU_107	OTU_1514	OTU_1312
OTU_1071	OTU_153	OTU_132
OTU_1079	OTU_1537	OTU_133
OTU_108	OTU_156	OTU_1340
OTU_1083	OTU_1590	OTU_1343
OTU_1085	OTU_1602	OTU_1369
OTU_1086	OTU_1609	OTU_1380
OTU_1087	OTU_1614	OTU_141
OTU_1089	OTU_1621	OTU_1410
OTU_109	OTU_1626	OTU_1421
OTU_1090	OTU_1627	OTU_1437
OTU_1092	OTU_163	OTU_1440
OTU_1095	OTU_1630	OTU_1445
OTU_110	OTU_1641	OTU_1450
OTU_1101	OTU_1653	OTU_1460
OTU_1102	OTU_1664	OTU_1475
OTU_1106	OTU_1666	OTU_1477
OTU_1107	OTU_1670	OTU_1480
OTU_1108	OTU_1674	OTU_149
OTU_1109	OTU_1675	OTU_1491
OTU_111	OTU_1677	OTU_1496
OTU_1114	OTU_168	OTU_1498
OTU_1115	OTU_1684	OTU_1516
OTU_1116	OTU_1710	OTU_1518
OTU_1117	OTU_1724	OTU_1526
OTU_1118	OTU_1732	OTU_1531
OTU_1121	OTU_1735	OTU_1532
OTU_1124	OTU_1743	OTU_1533
OTU_1125	OTU_1750	OTU_1534
OTU_1126	OTU_1759	OTU_157
OTU_1127	OTU_1761	OTU_1575
OTU_1128	OTU_1762	OTU_1577
OTU_1129	OTU_1764	OTU_160
OTU_113	OTU_1767	OTU_1606
OTU_1130	OTU_177	OTU_1619
OTU_1131	OTU_1783	OTU_162
OTU_1132	OTU_1791	OTU_1631
OTU_1133	OTU_1792	OTU_1632
OTU_1134	OTU_1797	OTU_1636
OTU_1135	OTU_1804	OTU_1637
OTU_1136	OTU_1809	OTU_164
OTU_1138	OTU_1820	OTU_1643
OTU_1139	OTU_1823	OTU_1645
OTU_1140	OTU_1861	OTU_1648
OTU_1141	OTU_191	OTU_1658
OTU_1142	OTU_193	OTU_1692
OTU_1143	OTU_194	OTU_1696
OTU_1144	OTU_196	OTU_1699
OTU_1145	OTU_198	OTU_170
OTU_1146	OTU_199	OTU_1701
OTU_1147	OTU_222	OTU_1702
OTU_1148	OTU_246	OTU_1709
OTU_115	OTU_251	OTU_1714
OTU_1150	OTU_257	OTU_1716
OTU_1152	OTU_309	OTU_1718
OTU_1153	OTU_328	OTU_1719
OTU_1154	OTU_343	OTU_1720
OTU_1155	OTU_349	OTU_1725
OTU_1156	OTU_356	OTU_1741
OTU_1158	OTU_359	OTU_1742
OTU_1159	OTU_368	OTU_1744
OTU_116	OTU_378	OTU_1760
OTU_1160	OTU_393	OTU_1766
OTU_1161	OTU_402	OTU_1768
OTU_1162	OTU_407	OTU_1772
OTU_1163	OTU_410	OTU_1777
OTU_1165	OTU_419	OTU_1779
OTU_1166	OTU_422	OTU_1802
OTU_1167	OTU_427	OTU_1805
OTU_1169	OTU_43	OTU_1808
OTU_117	OTU_454	OTU_1812
OTU_1170	OTU_461	OTU_1815
OTU_1171	OTU_504	OTU_1822
OTU_1172	OTU_51	OTU_1824
OTU_1173	OTU_524	OTU_1828
OTU_1175	OTU_531	OTU_1829
OTU_1176	OTU_561	OTU_183
OTU_1178	OTU_563	OTU_1831
OTU_1179	OTU_564	OTU_1835
OTU_118	OTU_570	OTU_1836
OTU_1180	OTU_572	OTU_1845
OTU_1182	OTU_574	OTU_1846
OTU_1183	OTU_575	OTU_1847
OTU_1184	OTU_582	OTU_185
OTU_1185	OTU_598	OTU_186
OTU_1187	OTU_606	OTU_1860
OTU_1188	OTU_609	OTU_1874
OTU_1189	OTU_610	OTU_1879
OTU_119	OTU_612	OTU_197
OTU_1190	OTU_615	OTU_201
OTU_1192	OTU_620	OTU_202
OTU_1194	OTU_622	OTU_209
OTU_1196	OTU_624	OTU_214
OTU_1197	OTU_627	OTU_216
OTU_1198	OTU_63	OTU_217
OTU_12	OTU_630	OTU_221
OTU_120	OTU_636	OTU_223
OTU_1200	OTU_639	OTU_225
OTU_1201	OTU_670	OTU_241
OTU_1202	OTU_672	OTU_244
OTU_1204	OTU_676	OTU_247
OTU_1206	OTU_680	OTU_248
OTU_121	OTU_690	OTU_259
OTU_1210	OTU_719	OTU_260
OTU_1211	OTU_720	OTU_264
OTU_1212	OTU_723	OTU_268
OTU_1214	OTU_724	OTU_273
OTU_1215	OTU_732	OTU_315
OTU_1216	OTU_799	OTU_337
OTU_122	OTU_813	OTU_34
OTU_1220	OTU_818	OTU_344
OTU_1221	OTU_828	OTU_345
OTU_1222	OTU_854	OTU_352
OTU_1225	OTU_883	OTU_363
OTU_1226	OTU_903	OTU_364
OTU_1227	OTU_93	OTU_367
OTU_1228	OTU_94	OTU_373
OTU_1229	OTU_949	OTU_379
OTU_123	OTU_969	OTU_387
OTU_1231	OTU_970	OTU_388
OTU_1233	OTU_995	OTU_389
OTU_1234	OTU_997	OTU_390
OTU_1235		OTU_392
OTU_1237		OTU_400
OTU_1238		OTU_404
OTU_1239		OTU_405
OTU_124		OTU_408
OTU_1244		OTU_412
OTU_1245		OTU_413
OTU_1246		OTU_415
OTU_1247		OTU_416
OTU_1248		OTU_424
OTU_1249		OTU_426
OTU_125		OTU_430
OTU_1250		OTU_434
OTU_1254		OTU_439
OTU_1255		OTU_445
OTU_1257		OTU_448
OTU_1259		OTU_450
OTU_1260		OTU_452
OTU_1262		OTU_453
OTU_1264		OTU_455
OTU_1265		OTU_456
OTU_1266		OTU_474
OTU_1268		OTU_50
OTU_1269		OTU_508
OTU_1270		OTU_518
OTU_1272		OTU_529
OTU_1274		OTU_530
OTU_1275		OTU_538
OTU_1276		OTU_549
OTU_1277		OTU_550
OTU_1279		OTU_556
OTU_128		OTU_557
OTU_1280		OTU_559
OTU_1281		OTU_560
OTU_1282		OTU_571
OTU_1284		OTU_588
OTU_1287		OTU_589
OTU_1288		OTU_590
OTU_1289		OTU_591
OTU_1290		OTU_592
OTU_1291		OTU_595
OTU_1293		OTU_596
OTU_1294		OTU_597
OTU_1295		OTU_602
OTU_1296		OTU_605
OTU_1297		OTU_614
OTU_1298		OTU_619
OTU_1299		OTU_621
OTU_13		OTU_625
OTU_1300		OTU_629
OTU_1301		OTU_634
OTU_1302		OTU_640
OTU_1303		OTU_644
OTU_1304		OTU_646
OTU_1305		OTU_654
OTU_1306		OTU_658
OTU_1307		OTU_659
OTU_1308		OTU_663
OTU_1309		OTU_665
OTU_131		OTU_666
OTU_1310		OTU_674
OTU_1313		OTU_679
OTU_1314		OTU_687
OTU_1315		OTU_693
OTU_1316		OTU_696
OTU_1317		OTU_698
OTU_1318		OTU_699
OTU_1319		OTU_701
OTU_1320		OTU_703
OTU_1321		OTU_705
OTU_1322		OTU_707
OTU_1323		OTU_708
OTU_1324		OTU_726
OTU_1325		OTU_727
OTU_1326		OTU_728
OTU_1327		OTU_735
OTU_1328		OTU_739
OTU_1329		OTU_86
OTU_1330		OTU_896
OTU_1331		OTU_912
OTU_1332		OTU_918
OTU_1333		OTU_920
OTU_1334		OTU_921
OTU_1335		OTU_924
OTU_1336		OTU_936
OTU_1337		OTU_943
OTU_1338		OTU_947
OTU_1339		OTU_958
OTU_1341		OTU_973
OTU_1342		OTU_978
OTU_1344		OTU_979
OTU_1345		OTU_980
OTU_1346		OTU_984
OTU_1347		OTU_992
OTU_1348
OTU_1349
OTU_135
OTU_1350
OTU_1351
OTU_1353
OTU_1354
OTU_1355
OTU_1356
OTU_1357
OTU_1358
OTU_1359
OTU_1360
OTU_1361
OTU_1362
OTU_1363
OTU_1365
OTU_1366
OTU_1367
OTU_1368
OTU_137
OTU_1370
OTU_1371
OTU_1372
OTU_1373
OTU_1375
OTU_1376
OTU_1377
OTU_1379
OTU_1381
OTU_1382
OTU_1383
OTU_1384
OTU_1385
OTU_1386
OTU_1387
OTU_1388
OTU_1389
OTU_1390
OTU_1392
OTU_1393
OTU_1394
OTU_1395
OTU_1396
OTU_1398
OTU_1399
OTU_14
OTU_140
OTU_1400
OTU_1401
OTU_1402
OTU_1403
OTU_1404
OTU_1405
OTU_1406
OTU_1407
OTU_1408
OTU_1409
OTU_1411
OTU_1413
OTU_1414
OTU_1416
OTU_1417
OTU_1419
OTU_142
OTU_1422
OTU_1423
OTU_1424
OTU_1427
OTU_1428
OTU_1429
OTU_143
OTU_1430
OTU_1432
OTU_1433
OTU_1434
OTU_1435
OTU_1436
OTU_1438
OTU_1439
OTU_1441
OTU_1442
OTU_1443
OTU_1446
OTU_1447
OTU_1448
OTU_1449
OTU_145
OTU_1451
OTU_1452
OTU_1454
OTU_1455
OTU_1457
OTU_1458
OTU_1459
OTU_146
OTU_1461
OTU_1462
OTU_1464
OTU_1465
OTU_1466
OTU_1468
OTU_1469
OTU_147
OTU_1471
OTU_1472
OTU_1473
OTU_1476
OTU_1479
OTU_148
OTU_1481
OTU_1482
OTU_1483
OTU_1484
OTU_1485
OTU_1486
OTU_1487
OTU_1488
OTU_1490
OTU_1492
OTU_1494
OTU_1495
OTU_1497
OTU_1499
OTU_15
OTU_150
OTU_1502
OTU_1504
OTU_1505
OTU_1508
OTU_1509
OTU_151
OTU_1510
OTU_1512
OTU_1515
OTU_1517
OTU_1519
OTU_152
OTU_1521
OTU_1522
OTU_1524
OTU_1527
OTU_1528
OTU_1530
OTU_1535
OTU_1536
OTU_1538
OTU_1539
OTU_154
OTU_1540
OTU_1541
OTU_1542
OTU_1543
OTU_1544
OTU_1545
OTU_1546
OTU_1547
OTU_1548
OTU_1549
OTU_1550
OTU_1551
OTU_1552
OTU_1553
OTU_1554
OTU_1555
OTU_1556
OTU_1557
OTU_1558
OTU_1559
OTU_1560
OTU_1561
OTU_1562
OTU_1564
OTU_1566
OTU_1567
OTU_1568
OTU_1569
OTU_1570
OTU_1572
OTU_1573
OTU_1574
OTU_1576
OTU_1578
OTU_1579
OTU_158
OTU_1580
OTU_1581
OTU_1582
OTU_1583
OTU_1584
OTU_1585
OTU_1586
OTU_1587
OTU_1588
OTU_1589
OTU_159
OTU_1591
OTU_1592
OTU_1593
OTU_1594
OTU_1595
OTU_1596
OTU_1597
OTU_1598
OTU_1599
OTU_16
OTU_1600
OTU_1601
OTU_1603
OTU_1604
OTU_1605
OTU_1607
OTU_1608
OTU_1610
OTU_1611
OTU_1612
OTU_1613
OTU_1615
OTU_1616
OTU_1617
OTU_1618
OTU_1620
OTU_1622
OTU_1623
OTU_1624
OTU_1625
OTU_1628
OTU_1629
OTU_1635
OTU_1638
OTU_1639
OTU_1640
OTU_1642
OTU_1644
OTU_165
OTU_1650
OTU_1651
OTU_1652
OTU_1654
OTU_1657
OTU_166
OTU_1663
OTU_1665
OTU_1667
OTU_1668
OTU_1669
OTU_167
OTU_1671
OTU_1672
OTU_1673
OTU_1678
OTU_1679
OTU_1680
OTU_1681
OTU_1682
OTU_1683
OTU_1686
OTU_1687
OTU_1688
OTU_169
OTU_1690
OTU_1691
OTU_1693
OTU_1694
OTU_1695
OTU_1697
OTU_1698
OTU_17
OTU_1700
OTU_1703
OTU_1704
OTU_1705
OTU_1706
OTU_1707
OTU_1708
OTU_171
OTU_1711
OTU_1715
OTU_1717
OTU_172
OTU_1722
OTU_1723
OTU_1726
OTU_1727
OTU_1728
OTU_1729
OTU_1730
OTU_1731
OTU_1734
OTU_1736
OTU_1737
OTU_1738
OTU_1739
OTU_174
OTU_1745
OTU_1746
OTU_1747
OTU_1748
OTU_1749
OTU_175
OTU_1751
OTU_1752
OTU_1753
OTU_1754
OTU_1755
OTU_1756
OTU_1763
OTU_1770
OTU_1773
OTU_1774
OTU_1776
OTU_178
OTU_1780
OTU_1782
OTU_1785
OTU_1787
OTU_1789
OTU_1795
OTU_18
OTU_1801
OTU_1806
OTU_1807
OTU_1811
OTU_1813
OTU_1817
OTU_1819
OTU_182
OTU_1821
OTU_1825
OTU_1826
OTU_1827
OTU_1830
OTU_1833
OTU_1834
OTU_1837
OTU_1838
OTU_1839
OTU_184
OTU_1840
OTU_1841
OTU_1842
OTU_1843
OTU_1848
OTU_1849
OTU_1850
OTU_1851
OTU_1852
OTU_1853
OTU_1854
OTU_1855
OTU_1856
OTU_1857
OTU_1858
OTU_1859
OTU_1862
OTU_1863
OTU_1865
OTU_1866
OTU_1867
OTU_1868
OTU_187
OTU_1870
OTU_1871
OTU_1876
OTU_188
OTU_1880
OTU_189
OTU_19
OTU_190
OTU_192
OTU_195
OTU_2
OTU_20
OTU_200
OTU_203
OTU_205
OTU_21
OTU_210
OTU_22
OTU_224
OTU_227
OTU_228
OTU_229
OTU_23
OTU_230
OTU_231
OTU_232
OTU_233
OTU_234
OTU_235
OTU_236
OTU_237
OTU_238
OTU_239
OTU_24
OTU_240
OTU_242
OTU_245
OTU_25
OTU_250
OTU_252
OTU_253
OTU_254
OTU_256
OTU_258
OTU_26
OTU_262
OTU_269
OTU_27
OTU_271
OTU_272
OTU_274
OTU_275
OTU_276
OTU_277
OTU_278
OTU_279
OTU_28
OTU_280
OTU_281
OTU_282
OTU_283
OTU_284
OTU_285
OTU_286
OTU_287
OTU_288
OTU_289
OTU_29
OTU_290
OTU_291
OTU_292
OTU_293
OTU_294
OTU_295
OTU_296
OTU_297
OTU_298
OTU_299
OTU_3
OTU_30
OTU_300
OTU_301
OTU_302
OTU_303
OTU_304
OTU_305
OTU_306
OTU_307
OTU_308
OTU_31
OTU_310
OTU_311
OTU_312
OTU_313
OTU_314
OTU_316
OTU_318
OTU_319
OTU_32
OTU_320
OTU_321
OTU_322
OTU_323
OTU_325
OTU_326
OTU_327
OTU_329
OTU_33
OTU_330
OTU_331
OTU_332
OTU_333
OTU_334
OTU_335
OTU_336
OTU_338
OTU_339
OTU_340
OTU_346
OTU_347
OTU_35
OTU_350
OTU_351
OTU_353
OTU_354
OTU_355
OTU_357
OTU_358
OTU_360
OTU_361
OTU_362
OTU_365
OTU_366
OTU_369
OTU_37
OTU_370
OTU_371
OTU_372
OTU_374
OTU_375
OTU_376
OTU_377
OTU_38
OTU_380
OTU_381
OTU_382
OTU_383
OTU_384
OTU_385
OTU_386
OTU_39
OTU_394
OTU_395
OTU_396
OTU_398
OTU_4
OTU_40
OTU_401
OTU_403
OTU_406
OTU_409
OTU_41
OTU_411
OTU_418
OTU_42
OTU_425
OTU_428
OTU_431
OTU_432
OTU_433
OTU_436
OTU_437
OTU_438
OTU_44
OTU_440
OTU_443
OTU_444
OTU_446
OTU_447
OTU_45
OTU_451
OTU_457
OTU_458
OTU_459
OTU_46
OTU_460
OTU_462
OTU_463
OTU_464
OTU_465
OTU_466
OTU_467
OTU_468
OTU_469
OTU_47
OTU_470
OTU_471
OTU_472
OTU_473
OTU_475
OTU_476
OTU_477
OTU_478
OTU_479
OTU_48
OTU_480
OTU_481
OTU_482
OTU_483
OTU_484
OTU_485
OTU_486
OTU_487
OTU_488
OTU_489
OTU_49
OTU_490
OTU_491
OTU_492
OTU_493
OTU_494
OTU_495
OTU_496
OTU_497
OTU_498
OTU_499
OTU_5
OTU_500
OTU_502
OTU_503
OTU_505
OTU_506
OTU_507
OTU_509
OTU_510
OTU_511
OTU_512
OTU_513
OTU_514
OTU_515
OTU_516
OTU_517
OTU_519
OTU_52
OTU_520
OTU_521
OTU_522
OTU_523
OTU_525
OTU_526
OTU_527
OTU_528
OTU_53
OTU_532
OTU_533
OTU_534
OTU_535
OTU_536
OTU_537
OTU_539
OTU_54
OTU_540
OTU_541
OTU_542
OTU_543
OTU_544
OTU_545
OTU_546
OTU_547
OTU_548
OTU_55
OTU_551
OTU_552
OTU_553
OTU_554
OTU_555
OTU_558
OTU_56
OTU_562
OTU_565
OTU_566
OTU_567
OTU_568
OTU_569
OTU_57
OTU_573
OTU_576
OTU_577
OTU_578
OTU_579
OTU_58
OTU_580
OTU_581
OTU_583
OTU_586
OTU_587
OTU_59
OTU_593
OTU_594
OTU_599
OTU_6
OTU_60
OTU_600
OTU_601
OTU_603
OTU_604
OTU_607
OTU_608
OTU_61
OTU_611
OTU_613
OTU_616
OTU_617
OTU_618
OTU_623
OTU_626
OTU_628
OTU_631
OTU_632
OTU_633
OTU_638
OTU_64
OTU_641
OTU_643
OTU_648
OTU_65
OTU_651
OTU_653
OTU_657
OTU_66
OTU_661
OTU_667
OTU_669
OTU_67
OTU_673
OTU_675
OTU_677
OTU_678
OTU_68
OTU_681
OTU_683
OTU_685
OTU_686
OTU_688
OTU_689
OTU_69
OTU_691
OTU_695
OTU_7
OTU_70
OTU_700
OTU_702
OTU_704
OTU_709
OTU_71
OTU_710
OTU_711
OTU_712
OTU_713
OTU_714
OTU_715
OTU_716
OTU_717
OTU_718
OTU_72
OTU_722
OTU_725
OTU_729
OTU_73
OTU_730
OTU_734
OTU_736
OTU_737
OTU_738
OTU_74
OTU_740
OTU_741
OTU_742
OTU_744
OTU_745
OTU_746
OTU_748
OTU_749
OTU_75
OTU_750
OTU_751
OTU_752
OTU_753
OTU_754
OTU_755
OTU_756
OTU_757
OTU_758
OTU_759
OTU_76
OTU_760
OTU_761
OTU_762
OTU_763
OTU_764
OTU_765
OTU_766
OTU_767
OTU_768
OTU_769
OTU_77
OTU_770
OTU_771
OTU_772
OTU_773
OTU_774
OTU_775
OTU_776
OTU_777
OTU_778
OTU_779
OTU_78
OTU_780
OTU_781
OTU_782
OTU_783
OTU_784
OTU_785
OTU_786
OTU_787
OTU_788
OTU_789
OTU_79
OTU_790
OTU_791
OTU_792
OTU_793
OTU_794
OTU_795
OTU_796
OTU_797
OTU_798
OTU_8
OTU_80
OTU_800
OTU_801
OTU_802
OTU_803
OTU_804
OTU_805
OTU_806
OTU_807
OTU_808
OTU_809
OTU_81
OTU_810
OTU_811
OTU_812
OTU_814
OTU_815
OTU_816
OTU_817
OTU_819
OTU_82
OTU_820
OTU_821
OTU_822
OTU_823
OTU_824
OTU_825
OTU_826
OTU_827
OTU_829
OTU_83
OTU_830
OTU_831
OTU_832
OTU_833
OTU_834
OTU_835
OTU_836
OTU_837
OTU_838
OTU_839
OTU_84
OTU_840
OTU_841
OTU_842
OTU_843
OTU_844
OTU_845
OTU_846
OTU_847
OTU_848
OTU_849
OTU_85
OTU_850
OTU_851
OTU_852
OTU_853
OTU_855
OTU_856
OTU_857
OTU_858
OTU_859
OTU_860
OTU_861
OTU_862
OTU_863
OTU_864
OTU_865
OTU_866
OTU_867
OTU_868
OTU_869
OTU_87
OTU_870
OTU_872
OTU_873
OTU_874
OTU_875
OTU_876
OTU_877
OTU_878
OTU_879
OTU_88
OTU_880
OTU_881
OTU_882
OTU_884
OTU_885
OTU_886
OTU_887
OTU_889
OTU_89
OTU_890
OTU_891
OTU_892
OTU_893
OTU_894
OTU_895
OTU_897
OTU_898
OTU_899
OTU_9
OTU_90
OTU_900
OTU_901
OTU_902
OTU_904
OTU_905
OTU_906
OTU_907
OTU_908
OTU_909
OTU_91
OTU_910
OTU_911
OTU_913
OTU_914
OTU_915
OTU_916
OTU_919
OTU_92
OTU_923
OTU_925
OTU_926
OTU_927
OTU_928
OTU_929
OTU_930
OTU_931
OTU_932
OTU_933
OTU_934
OTU_935
OTU_937
OTU_938
OTU_939
OTU_941
OTU_942
OTU_944
OTU_945
OTU_946
OTU_948
OTU_95
OTU_950
OTU_951
OTU_952
OTU_953
OTU_954
OTU_955
OTU_956
OTU_957
OTU_959
OTU_96
OTU_960
OTU_961
OTU_962
OTU_963
OTU_964
OTU_965
OTU_967
OTU_968
OTU_97
OTU_972
OTU_974
OTU_975
OTU_976
OTU_977
OTU_98
OTU_981
OTU_985
OTU_986
OTU_987
OTU_988
OTU_989
OTU_99
OTU_990
OTU_991
OTU_993
OTU_994
OTU_996
OTU_998
OTU_999

## Sheet: fig 9C
X	DKD1	DKD2	DKD3	DKD4	DKD5	DKD6	DKD7	DKD8	DKD9	DKD10	TSF1	TSF2	TSF3	TSF4	TSF5	TSF6	TSF7	TSF8	TSF9	TSF10	p.value
g__Butyricicoccus	0.000260378	0.000111591	0.000185984	0.000111591	0.000371968	0.000148787	3.71968e-05	0	0.000557953	7.43937e-05	0	0	0	0	0	3.71968e-05	0.000223181	7.43937e-05	7.43937e-05	0.000148787	0.0314893
g__Rikenellaceae_RC9_gut_group	0	0	7.43937e-05	0.000185984	7.43937e-05	7.43937e-05	0	0	0	0	0	0	0	0	0	0	0	0	0	0	0.0344238
g__Subdoligranulum	7.43937e-05	3.71968e-05	0.000111591	3.71968e-05	7.43937e-05	3.71968e-05	3.71968e-05	0	0.000111591	0	0	0	0	0	0	7.43937e-05	3.71968e-05	0	3.71968e-05	3.71968e-05	0.0497548
g__Faecalibaculum	0.00628627	0.011531	0.0152135	0.0209046	0.00219461	0.00725338	0.0181521	0.00691861	0.0101175	0.0248475	0.0046868	0.000892724	0.00539354	0.00290135	0.00148787	0.00282696	0.00267817	0.00282696	0.00453802	0.0035709	0.00169939
g__Ruminococcaceae_UCG-002	0	3.71968e-05	0	0	0	0	0	0	0	0	7.43937e-05	3.71968e-05	0	0	0	0.000371968	7.43937e-05	3.71968e-05	0.000185984	0.000185984	0.00617849
g__Tyzzerella	0.000409165	0.000185984	0.000371968	0.000111591	0.000334772	0.000148787	3.71968e-05	3.71968e-05	0.000297575	0.000260378	0	3.71968e-05	0	0	0.000111591	0	0.000260378	3.71968e-05	3.71968e-05	0.000409165	0.0264251
g__Parabacteroides	0	0.000223181	0.000892724	0.000185984	0.00104151	0.00141348	0.000185984	0.000818331	0.000111591	7.43937e-05	3.71968e-05	0	3.71968e-05	0	0	3.71968e-05	0.000111591	3.71968e-05	0.000111591	3.71968e-05	0.00360171
g__Parasutterella	0.000223181	0.00100431	0.00171105	0.000855527	0.000334772	0.000967118	0.000260378	0.000260378	0.00104151	0.00059515	0.00278976	0.00148787	0.00163666	0.000892724	0.00145068	0.00126469	0.00163666	0.000297575	0.00133909	0.000632346	0.0374917
