# Supplementary material for: Characteristics of Serum Metabolites and Gut Microbiota in Diabetic Kidney Disease
Source: Front Pharmacol. 2022 Apr 14;13:872988. doi: 10.3389/fphar.2022.872988 (PMC9084235; doi:10.3389/fphar.2022.872988)
Supplement: Supplementary file 8 [file DataSheet1.ZIP › Fig6A.lefsein.txt]

ID	Sham1	Sham2	Sham3	Sham4	Sham5	Sham6	Sham7	Sham8	Sham9	Sham10	DKD1	DKD2	DKD3	DKD4	DKD5	DKD6	DKD7	DKD8	DKD9	DKD10
group	Sham	Sham	Sham	Sham	Sham	Sham	Sham	Sham	Sham	Sham	DKD	DKD	DKD	DKD	DKD	DKD	DKD	DKD	DKD	DKD
k__Bacteria	0.999999999999984	0.999999999999985	0.99999999999999	0.999999999999976	0.999999999999984	0.999999999999989	0.999999999999976	0.999999999999974	0.999999999999988	0.999999999999983	0.999999999999982	0.999999999999996	0.999999999999983	0.999999999999989	0.999999999999994	0.999999999999991	0.999999999999992	0.999999999999988	0.999999999999981	0.999999999999987
k__Bacteria|p__Actinobacteriota	0.00784963722792094	0.0149799849887415	0.0117900925694271	0.012665749311984	0.0156054540905679	0.0108206154615962	0.0208593945459093	0.0262697022767076	0.00778709031773834	0.0141356017012758	0.0273955466599949	0.0609206905178887	0.0364335751813861	0.0722416812609457	0.00978859144358269	0.0283650237678258	0.104640980735551	0.0624843632724543	0.023079809857393	0.0506942707030272
k__Bacteria|p__Deferribacterota	0	0.000156367275456592	0.000156367275456592	0.000156367275456592	0.000531648736552414	0.000375281461095822	0.00040655491618714	0	0.000312734550913185	0.000531648736552414	0	6.2546910182637e-05	0	0.000250187640730548	3.12734550913185e-05	0.000125093820365274	0	0	0.000312734550913185	9.38203652739555e-05
k__Bacteria|p__Firmicutes	0.861614961220898	0.862740805604196	0.929697272954715	0.920252689517122	0.823523892919685	0.795346509882409	0.897360520390275	0.796003252439318	0.916468601451078	0.903990492869645	0.863366274706017	0.866305979484617	0.897704528396288	0.844539654741053	0.836783837878407	0.840661746309725	0.851826369777326	0.821084563422558	0.826901426069543	0.825025018764064
k__Bacteria|p__Proteobacteria	0.000375281461095822	0.000469101826369777	0.000187640730547911	0.000312734550913184	0.000344008006004503	0.00062546910182637	0.000375281461095822	0.00237678258694021	0.000844383287465598	0.000875656742556918	0.00021891418563923	0.00118839129347011	0.00165749311983988	0.0062546910182637	0.00106329747310483	0.00125093820365274	0.000218914185639229	0.000375281461095822	0.0011883912934701	0.00125093820365274
k__Bacteria|p__Patescibacteria	0.000312734550913185	0.000594195646735051	0.00137603202401801	0.00103202401801351	0.00134475856892669	0.000844383287465599	0.00312734550913185	0.000281461095821866	0.000250187640730548	0.00103202401801351	0.000562922191643733	0.00040655491618714	0.000187640730547911	0.000656742556917688	0.000344008006004503	0.00394045534150613	0.000187640730547911	6.2546910182637e-05	0.00181386039529647	0.000281461095821866
k__Bacteria|p__Bacteroidota	0.129503377533148	0.120746810107573	0.0545409056792587	0.0633287465599192	0.157180385288956	0.19073680260194	0.0720540405303971	0.170784338253683	0.0737115336502372	0.0760257693269949	0.108425068801592	0.071053289967475	0.0602014010507877	0.074681010758068	0.147673254941201	0.117306730047531	0.0431260945709279	0.115805604203145	0.142794595946953	0.120246434826116
k__Bacteria|p__Verrucomicrobiota	0	3.12734550913185e-05	3.12734550913185e-05	0	0.000594195646735051	3.12734550913185e-05	0.00553540155116337	0.00409682261696272	0.000312734550913185	0.00325243932949712	3.12734550913185e-05	3.12734550913185e-05	0.00378408806604954	6.2546910182637e-05	0.00428446334751063	0.00835001250938204	0	0	0	0.000125093820365274
k__Bacteria|p__Desulfobacterota	0.000187640730547912	0.000281461095821866	0.0021891418563923	0.00212659494620966	0.000750562922191644	0.000844383287465599	3.12734550913185e-05	3.12734550913185e-05	0.000187640730547912	0.000156367275456593	0	0	0	0.00128221165874406	0	0	0	0	0.00390918188641481	0.00228296222166625
k__Bacteria|p__Cyanobacteria	0.000156367275456592	0	3.12734550913185e-05	0.000125093820365274	0.000125093820365274	0.000375281461095822	0.000250187640730549	0.000156367275456593	0.000125093820365274	0	0	3.12734550913185e-05	3.12734550913185e-05	3.12734550913185e-05	3.12734550913185e-05	0	0	0.000187640730547911	0	0
k__Bacteria|p__Firmicutes|c__Negativicutes	0.000312734550913185	3.12734550913185e-05	9.38203652739555e-05	0	0.000125093820365274	9.38203652739555e-05	6.2546910182637e-05	0.000281461095821866	0.000250187640730548	0.000125093820365274	0	0.000125093820365274	0	3.12734550913185e-05	3.12734550913185e-05	9.38203652739555e-05	0	0	0	0.000250187640730548
k__Bacteria|p__Actinobacteriota|c__Coriobacteriia	0.00318989241931449	0.0116649987490618	0.00881911433575183	0.01138353765324	0.014041781336002	0.0100387790843133	0.00678633975481612	0.00409682261696273	0.00472229171878912	0.0116337252939705	0.00315861896422318	0.0120715536652491	0.0119151863897923	0.0428759069301978	0.00278333750312735	0.00688016012009009	0.00456592444333253	0.0138541406054539	0.00856892669502129	0.0259569677257942
k__Bacteria|p__Patescibacteria|c__Saccharimonadia	0.000312734550913185	0.000594195646735051	0.00137603202401801	0.00103202401801351	0.00134475856892669	0.000844383287465599	0.00312734550913185	0.000281461095821866	0.000250187640730548	0.00103202401801351	0.000562922191643733	0.00040655491618714	0.000187640730547911	0.000656742556917688	0.000344008006004503	0.00394045534150613	0.000187640730547911	6.2546910182637e-05	0.00181386039529647	0.000281461095821866
k__Bacteria|p__Actinobacteriota|c__Actinobacteria	0.00465974480860646	0.00331498623967976	0.00297097823367526	0.00128221165874406	0.00156367275456593	0.000781836377282962	0.0140730547910933	0.0221728796597448	0.00306479859894922	0.00250187640730548	0.0242369276957717	0.0488491368526396	0.0245183887915937	0.029365774330748	0.00700525394045534	0.0214848636477357	0.100075056292219	0.0486302226670003	0.0145108831623717	0.0247373029772329
k__Bacteria|p__Firmicutes|c__Clostridia	0.497310482862135	0.535026269702274	0.543939204403304	0.612897172879648	0.545721791343504	0.618213660245182	0.532743307480602	0.332155366524886	0.506223417563164	0.49208781586189	0.469633475106316	0.318363772829631	0.344289467100315	0.22454340755567	0.419158118588939	0.433887915936946	0.207217913435076	0.351263447585679	0.397829622216653	0.263729046785088
k__Bacteria|p__Proteobacteria|c__Gammaproteobacteria	0.000344008006004503	0.000437828371278459	0.000187640730547911	0.000187640730547911	0.000281461095821866	0.00062546910182637	0.000344008006004503	0.00228296222166625	0.00081310983237428	0.000844383287465599	0.000187640730547911	0.00118839129347011	0.00165749311983988	0.0062546910182637	0.00106329747310483	0.00125093820365274	0.000218914185639229	0.000312734550913184	0.00115711783837879	0.00125093820365274
k__Bacteria|p__Bacteroidota|c__Bacteroidia	0.129503377533148	0.120746810107573	0.0545409056792587	0.0633287465599192	0.157180385288956	0.19073680260194	0.0720540405303971	0.170784338253683	0.0737115336502372	0.0760257693269949	0.108425068801592	0.071053289967475	0.0602014010507877	0.074681010758068	0.147673254941201	0.117306730047531	0.0431260945709279	0.115805604203145	0.142794595946953	0.120246434826116
k__Bacteria|p__Proteobacteria|c__Alphaproteobacteria	3.12734550913185e-05	3.12734550913185e-05	0	0.000125093820365274	6.2546910182637e-05	0	3.12734550913185e-05	9.38203652739555e-05	3.12734550913185e-05	3.12734550913185e-05	3.12734550913185e-05	0	0	0	0	0	0	6.2546910182637e-05	3.12734550913185e-05	0
k__Bacteria|p__Deferribacterota|c__Deferribacteres	0	0.000156367275456592	0.000156367275456592	0.000156367275456592	0.000531648736552414	0.000375281461095822	0.00040655491618714	0	0.000312734550913185	0.000531648736552414	0	6.2546910182637e-05	0	0.000250187640730548	3.12734550913185e-05	0.000125093820365274	0	0	0.000312734550913185	9.38203652739555e-05
k__Bacteria|p__Cyanobacteria|c__Vampirivibrionia	0.000156367275456592	0	3.12734550913185e-05	0.000125093820365274	0.000125093820365274	0.000375281461095822	0.000250187640730549	0.000156367275456593	0.000125093820365274	0	0	3.12734550913185e-05	3.12734550913185e-05	3.12734550913185e-05	3.12734550913185e-05	0	0	0.000187640730547911	0	0
k__Bacteria|p__Firmicutes|c__Bacilli	0.363991743807855	0.327683262446832	0.385664248186141	0.307355516637474	0.277677007755818	0.177039029271954	0.364554665999499	0.463566424818611	0.409994996247184	0.411777583187392	0.393732799599699	0.547817112834623	0.553415061295972	0.619964973730295	0.417594445834376	0.406680010007505	0.644608456342255	0.469821115836878	0.429071803852886	0.561045784338251
k__Bacteria|p__Verrucomicrobiota|c__Verrucomicrobiae	0	3.12734550913185e-05	3.12734550913185e-05	0	0.000594195646735051	3.12734550913185e-05	0.00553540155116337	0.00409682261696272	0.000312734550913185	0.00325243932949712	3.12734550913185e-05	3.12734550913185e-05	0.00378408806604954	6.2546910182637e-05	0.00428446334751063	0.00835001250938204	0	0	0	0.000125093820365274
k__Bacteria|p__Desulfobacterota|c__Desulfovibrionia	0.000187640730547912	0.000281461095821866	0.0021891418563923	0.00212659494620966	0.000750562922191644	0.000844383287465599	3.12734550913185e-05	3.12734550913185e-05	0.000187640730547912	0.000156367275456593	0	0	0	0.00128221165874406	0	0	0	0	0.00390918188641481	0.00228296222166625
k__Bacteria|p__Firmicutes|c__Clostridia|o__Clostridiales	0.136539904928697	0.0756192144108081	0.080810607955967	0.112772079059294	0.037215411558669	0.0272704528396297	0.142481861396047	0.0868776582436827	0.040749311983988	0.0394983737803352	0.0782461846384789	0.0465661746309733	0.00769326995246435	0.0162309231923943	0.0413122341756317	0.0507568176132099	0.0466912684513385	0.0577620715536653	0.0244245684263197	0.0252689517137853
k__Bacteria|p__Patescibacteria|c__Saccharimonadia|o__Saccharimonadales	0.000312734550913185	0.000594195646735051	0.00137603202401801	0.00103202401801351	0.00134475856892669	0.000844383287465599	0.00312734550913185	0.000281461095821866	0.000250187640730548	0.00103202401801351	0.000562922191643733	0.00040655491618714	0.000187640730547911	0.000656742556917688	0.000344008006004503	0.00394045534150613	0.000187640730547911	6.2546910182637e-05	0.00181386039529647	0.000281461095821866
k__Bacteria|p__Firmicutes|c__Clostridia|o__Clostridia_UCG-014	0.0465661746309732	0.0423755316487366	0.0340255191393546	0.0604203152364273	0.0511320990743057	0.0502251688766576	0.057261696272204	0.0396860145108832	0.0410620465349012	0.0930698023517638	0.0294908681511133	0.0331498623967975	0.0354953715286464	0.0476607455591698	0.0306792594445835	0.0230172629472107	0.0379659744808604	0.0304290718038528	0.0259882411808858	0.0262697022767076
k__Bacteria|p__Proteobacteria|c__Alphaproteobacteria|o__Rhodospirillales	3.12734550913185e-05	3.12734550913185e-05	0	0.000125093820365274	6.2546910182637e-05	0	3.12734550913185e-05	9.38203652739555e-05	3.12734550913185e-05	3.12734550913185e-05	3.12734550913185e-05	0	0	0	0	0	0	6.2546910182637e-05	3.12734550913185e-05	0
k__Bacteria|p__Firmicutes|c__Bacilli|o__Staphylococcales	3.12734550913185e-05	3.12734550913185e-05	3.12734550913185e-05	3.12734550913185e-05	0	0	6.2546910182637e-05	0	0	9.38203652739555e-05	9.38203652739555e-05	0.000531648736552414	0	0	0	6.2546910182637e-05	3.12734550913185e-05	3.12734550913185e-05	3.12734550913185e-05	3.12734550913185e-05
k__Bacteria|p__Proteobacteria|c__Gammaproteobacteria|o__Burkholderiales	0.000187640730547911	0.000437828371278459	0.000125093820365274	0.000156367275456592	0.000281461095821866	0.000562922191643733	0.000344008006004503	0.00228296222166625	0.000594195646735051	0.000719289467100325	0.000187640730547911	0.00109457092819615	0.00162621966474856	0.000844383287465599	0.000469101826369777	0.00109457092819615	0.000218914185639229	0.000281461095821866	0.000969477107830873	0.00106329747310483
k__Bacteria|p__Firmicutes|c__Bacilli|o__Erysipelotrichales	0.177570678008507	0.150331498623968	0.149799849887416	0.130222667000249	0.104109331998999	0.0698336252189142	0.186327245434075	0.116118338754065	0.0634538403802853	0.0723980485364023	0.0996372279209407	0.086533650237678	0.184888666499876	0.231986489867401	0.064923692769577	0.0978546409807353	0.167031523642732	0.105829372029021	0.0804665999499625	0.151770077558168
k__Bacteria|p__Firmicutes|c__Clostridia|o__Peptococcales	0.00172004003002252	0.00103202401801351	0.00106329747310483	0.00162621966474856	0.00309607205404053	0.00293970477858393	0.00159494620965724	0.00103202401801351	0.00490993244933701	0.00378408806604954	0.00275206404803602	0.00178258694020515	0.0016887665749312	0.000719289467100325	0.00275206404803602	0.00181386039529648	0.000594195646735051	0.000218914185639229	0.00384663497623218	0.000625469101826369
k__Bacteria|p__Firmicutes|c__Clostridia|o__Christensenellales	0.00928821616212159	0.00825619214410808	0.00684888666499876	0.00869402051538652	0.00872529397047787	0.00806855141356017	0.00956967725794346	0.0171065799349512	0.00747435576682512	0.00591068301225921	0.00922566925193896	0.00390918188641482	0.0114460845634226	0.00490993244933703	0.0099762321741306	0.00400300225168877	0.00919439579684763	0.0138854140605454	0.0077870903177383	0.00444083062296723
k__Bacteria|p__Firmicutes|c__Clostridia|o__Hungateiclostridiaceae	0.000344008006004503	0.000531648736552415	0.000750562922191644	0.000688016012009007	0.000500375281461096	6.2546910182637e-05	0.00125093820365274	0.000813109832374281	0.000312734550913185	0.000250187640730548	0	0	0	0.000437828371278459	6.2546910182637e-05	0.000375281461095822	0	3.12734550913185e-05	6.2546910182637e-05	3.12734550913185e-05
k__Bacteria|p__Actinobacteriota|c__Coriobacteriia|o__Coriobacteriales	0.00318989241931449	0.0116649987490618	0.00881911433575183	0.01138353765324	0.014041781336002	0.0100387790843133	0.00678633975481612	0.00409682261696273	0.00472229171878912	0.0116337252939705	0.00315861896422318	0.0120715536652491	0.0119151863897923	0.0428759069301978	0.00278333750312735	0.00688016012009009	0.00456592444333253	0.0138541406054539	0.00856892669502129	0.0259569677257942
k__Bacteria|p__Cyanobacteria|c__Vampirivibrionia|o__Gastranaerophilales	0.000156367275456592	0	3.12734550913185e-05	0.000125093820365274	0.000125093820365274	0.000375281461095822	0.000250187640730549	0.000156367275456593	0.000125093820365274	0	0	3.12734550913185e-05	3.12734550913185e-05	3.12734550913185e-05	3.12734550913185e-05	0	0	0.000187640730547911	0	0
k__Bacteria|p__Firmicutes|c__Bacilli|o__Izemoplasmatales	3.12734550913185e-05	0	0	0	6.2546910182637e-05	9.38203652739555e-05	3.12734550913185e-05	0	0	0	0	0.000125093820365274	6.2546910182637e-05	0	0	0	0	9.38203652739555e-05	0	0
k__Bacteria|p__Verrucomicrobiota|c__Verrucomicrobiae|o__Verrucomicrobiales	0	3.12734550913185e-05	3.12734550913185e-05	0	0.000594195646735051	3.12734550913185e-05	0.00553540155116337	0.00409682261696272	0.000312734550913185	0.00325243932949712	3.12734550913185e-05	3.12734550913185e-05	0.00378408806604954	6.2546910182637e-05	0.00428446334751063	0.00835001250938204	0	0	0	0.000125093820365274
k__Bacteria|p__Proteobacteria|c__Gammaproteobacteria|o__Pasteurellales	3.12734550913185e-05	0	6.2546910182637e-05	3.12734550913185e-05	0	6.2546910182637e-05	0	0	0.000156367275456592	0.000125093820365274	0	0	0	0	0	0	0	0	6.2546910182637e-05	0
k__Bacteria|p__Firmicutes|c__Bacilli|o__RF39	0.00625469101826376	0.00553540155116342	0.00522266700025025	0.00716162121591197	0.00637978483862901	0.00591068301225922	0.0113522641981487	0.00966349762321747	0.00803727795846889	0.014729797348011	0.0100075056292219	0.00556667500625471	0.00340880660495376	0.0100075056292219	0.00359644733550165	0.00440955716787593	0.0048473855391544	0.000437828371278458	0.00309607205404056	0.0128221165874407
k__Bacteria|p__Actinobacteriota|c__Actinobacteria|o__Corynebacteriales	0	0	0	0	0	0	3.12734550913185e-05	0	0	3.12734550913185e-05	3.12734550913185e-05	0.000125093820365274	0	0	0.000187640730547911	0.000125093820365274	0.000125093820365274	6.2546910182637e-05	0.000125093820365274	0.000312734550913185
k__Bacteria|p__Actinobacteriota|c__Actinobacteria|o__Micrococcales	0.000469101826369777	0.000312734550913185	0.000312734550913185	0.000281461095821866	0.000250187640730548	0.000156367275456592	0.000344008006004503	0.000594195646735051	6.2546910182637e-05	0.000250187640730548	3.12734550913185e-05	0.000250187640730548	0.000125093820365274	0	0.000218914185639229	0.000156367275456592	6.2546910182637e-05	0	0	0.000187640730547911
k__Bacteria|p__Firmicutes|c__Bacilli|o__Bacillales	3.12734550913185e-05	0	0	6.2546910182637e-05	3.12734550913185e-05	3.12734550913185e-05	0	3.12734550913185e-05	0	0	3.12734550913185e-05	0	9.38203652739555e-05	3.12734550913185e-05	3.12734550913185e-05	0	3.12734550913185e-05	0	0	0
k__Bacteria|p__Firmicutes|c__Clostridia|o__Eubacteriales	0.000125093820365274	0.000218914185639229	6.2546910182637e-05	6.2546910182637e-05	0.000187640730547911	0.000125093820365274	0.000187640730547911	0.000187640730547911	6.2546910182637e-05	9.38203652739555e-05	3.12734550913185e-05	0.000187640730547911	0	0	0	0	0.000250187640730548	9.38203652739555e-05	3.12734550913185e-05	0
k__Bacteria|p__Firmicutes|c__Clostridia|o__Peptostreptococcales-Tissierellales	0.116055791843883	0.0734926194645985	0.0989492119089316	0.124749812359269	0.0622029021766324	0.0512571928946711	0.125531648736552	0.0633287465599199	0.0720853139854891	0.0789342006504879	0.0268638979234426	0.0327120340255192	0.00716162121591193	0.0264573430072555	0.0532274205654241	0.0636414811108331	0.0192644483362522	0.0124155616712534	0.0128846634976232	0.0101951463597699
k__Bacteria|p__Firmicutes|c__Clostridia|o__Clostridia_vadinBB60_group	0.000750562922191644	0.000750562922191645	0.000375281461095822	0.00040655491618714	0.00159494620965725	0.0023455091318489	0.000625469101826373	0.000688016012009009	0.000375281461095822	0.00143857893420066	0.000844383287465599	0.00159494620965726	0.00112584438328747	0.000594195646735053	0.000719289467100326	0.00240805604203153	0.000156367275456593	0.000218914185639231	0.00262697022767077	0.000688016012009005
k__Bacteria|p__Desulfobacterota|c__Desulfovibrionia|o__Desulfovibrionales	0.000187640730547912	0.000281461095821866	0.0021891418563923	0.00212659494620966	0.000750562922191644	0.000844383287465599	3.12734550913185e-05	3.12734550913185e-05	0.000187640730547912	0.000156367275456593	0	0	0	0.00128221165874406	0	0	0	0	0.00390918188641481	0.00228296222166625
k__Bacteria|p__Deferribacterota|c__Deferribacteres|o__Deferribacterales	0	0.000156367275456592	0.000156367275456592	0.000156367275456592	0.000531648736552414	0.000375281461095822	0.00040655491618714	0	0.000312734550913185	0.000531648736552414	0	6.2546910182637e-05	0	0.000250187640730548	3.12734550913185e-05	0.000125093820365274	0	0	0.000312734550913185	9.38203652739555e-05
k__Bacteria|p__Actinobacteriota|c__Actinobacteria|o__Bifidobacteriales	0.00419064298223668	0.00300225168876658	0.00265824368276207	0.00100075056292219	0.00131348511383538	0.00062546910182637	0.0136977733299975	0.0215786840130098	0.00300225168876658	0.00222041531148361	0.0241743807855891	0.0484738553915437	0.0243932949712284	0.029365774330748	0.0065986990242682	0.0212034025519139	0.0998874155616711	0.0485676757568177	0.0143857893420064	0.0242369276957718
k__Bacteria|p__Proteobacteria|c__Gammaproteobacteria|o__Enterobacterales	0.000125093820365274	0	0	0	0	0	0	0	6.2546910182637e-05	0	0	9.38203652739555e-05	3.12734550913185e-05	0.0054103077307981	0.000594195646735051	0.000156367275456593	0	3.12734550913185e-05	0.000125093820365274	0.000187640730547911
k__Bacteria|p__Firmicutes|c__Bacilli|o__Lactobacillales	0.18001000750563	0.171785088816611	0.230485364023018	0.169877408056041	0.167031523642734	0.100731798849136	0.166781336002002	0.337722041531148	0.338503877908433	0.324555916937703	0.281836377282963	0.455060045033774	0.36123967975982	0.377939704778584	0.347604453340005	0.304196897673254	0.472667000250186	0.363303727795847	0.345477858393794	0.396422316737552
k__Bacteria|p__Firmicutes|c__Negativicutes|o__Veillonellales-Selenomonadales	0.000312734550913185	3.12734550913185e-05	9.38203652739555e-05	0	0.000125093820365274	9.38203652739555e-05	6.2546910182637e-05	0.000281461095821866	0.000250187640730548	0.000125093820365274	0	0.000125093820365274	0	3.12734550913185e-05	3.12734550913185e-05	9.38203652739555e-05	0	0	0	0.000250187640730548
k__Bacteria|p__Firmicutes|c__Clostridia|o__Lachnospirales	0.0444395796847633	0.179791093319992	0.221916437327996	0.188422566925195	0.226232174130597	0.22019639729797	0.0834375781836376	0.0369026770077553	0.247060295221413	0.173098573930451	0.124843632724543	0.110676757568175	0.20252689517138	0.0559169377032769	0.148799099324495	0.184857393044785	0.0230485364023015	0.154959969977478	0.193926695021265	0.0953840380285209
k__Bacteria|p__Bacteroidota|c__Bacteroidia|o__Bacteroidales	0.129503377533148	0.120746810107573	0.0545409056792587	0.0633287465599192	0.157180385288956	0.19073680260194	0.0720540405303971	0.170784338253683	0.0737115336502372	0.0760257693269949	0.108425068801592	0.071053289967475	0.0602014010507877	0.074681010758068	0.147673254941201	0.117306730047531	0.0431260945709279	0.115805604203145	0.142794595946953	0.120246434826116
k__Bacteria|p__Firmicutes|c__Clostridia|o__Monoglobales	0.00290843132349264	0.00688016012009008	0.00178258694020515	0.00440955716787592	0.00356517388041032	0.00469101826369778	0.00835001250938206	0.0102576932699525	0.0137603202401801	0.00928821616212161	0.0109457092819614	0.00594195646735052	0.00531648736552416	0.00193895421566177	0.00641105829372029	0.00684888666499874	0.00190768076057045	0.0054103077307981	0.00290843132349262	0.00928821616212159
k__Bacteria|p__Firmicutes|c__Bacilli|o__Acholeplasmatales	6.2546910182637e-05	0	0.000125093820365274	0	6.2546910182637e-05	0.000437828371278458	0	3.12734550913185e-05	0	0	0.00212659494620966	0	0.0037215411558669	0	0.00143857893420065	0.000156367275456592	0	0.000125093820365274	0	0
k__Bacteria|p__Firmicutes|c__Clostridia|o__Oscillospirales	0.138572679509632	0.145890668001002	0.0973229922441826	0.110614210657994	0.151238428821616	0.25090693019765	0.102107830873152	0.0751813860395288	0.0780898173630217	0.0865961971478604	0.186358518889166	0.0817488116087058	0.0718038528896669	0.0696147110332749	0.125156367275457	0.0957593194896172	0.0680197648236171	0.0758068551413554	0.123342506880159	0.0913497623217409
k__Bacteria|p__Firmicutes|c__Clostridia|o__Oscillospirales|f__Oscillospiraceae	0.0812171628721539	0.0577620715536651	0.0468789091818863	0.0471916437327997	0.0661433575181391	0.0703965474105575	0.0380285213910434	0.0267388041030769	0.0335876907680759	0.0391543657743309	0.131598699024268	0.0377470602952211	0.0369026770077556	0.0301788841631223	0.0584188141105826	0.0415624218163622	0.0436577433074802	0.055885664248186	0.0733987990993242	0.032305479109332
k__Bacteria|p__Actinobacteriota|c__Actinobacteria|o__Corynebacteriales|f__Corynebacteriaceae	0	0	0	0	0	0	3.12734550913185e-05	0	0	3.12734550913185e-05	3.12734550913185e-05	0.000125093820365274	0	0	0.000187640730547911	0.000125093820365274	0.000125093820365274	6.2546910182637e-05	0.000125093820365274	0.000312734550913185
k__Bacteria|p__Bacteroidota|c__Bacteroidia|o__Bacteroidales|f__Tannerellaceae	0.000187640730547911	0.000312734550913185	0	0.000125093820365274	0	3.12734550913185e-05	0	3.12734550913185e-05	0.000469101826369777	0.000187640730547911	0	0.000250187640730548	0.000844383287465599	0.000250187640730547	0.00121966474856142	0.00134475856892669	0.000187640730547911	0.000844383287465599	6.2546910182637e-05	9.38203652739555e-05
k__Bacteria|p__Actinobacteriota|c__Coriobacteriia|o__Coriobacteriales|f__Coriobacteriales_Incertae_Sedis	3.12734550913185e-05	6.2546910182637e-05	3.12734550913185e-05	3.12734550913185e-05	3.12734550913185e-05	0	0	0	0	9.38203652739555e-05	9.38203652739555e-05	3.12734550913185e-05	3.12734550913185e-05	3.12734550913185e-05	3.12734550913185e-05	6.2546910182637e-05	3.12734550913185e-05	6.2546910182637e-05	3.12734550913185e-05	0.000156367275456592
k__Bacteria|p__Firmicutes|c__Bacilli|o__Lactobacillales|f__Enterococcaceae	9.38203652739555e-05	0.000218914185639229	0	3.12734550913185e-05	3.12734550913185e-05	9.38203652739555e-05	0	3.12734550913185e-05	9.38203652739555e-05	9.38203652739555e-05	6.2546910182637e-05	6.2546910182637e-05	6.2546910182637e-05	0.000312734550913185	0.000156367275456592	0.000250187640730548	0.000156367275456592	0	0.000156367275456592	9.38203652739555e-05
k__Bacteria|p__Proteobacteria|c__Gammaproteobacteria|o__Burkholderiales|f__Sutterellaceae	0.000187640730547911	0.000437828371278459	0.000125093820365274	0.000156367275456592	0.000281461095821866	0.000562922191643733	0.000344008006004503	0.00228296222166625	0.000594195646735051	0.000719289467100325	0.000187640730547911	0.00109457092819615	0.00162621966474856	0.000844383287465599	0.000469101826369777	0.00109457092819615	0.000218914185639229	0.000281461095821866	0.000969477107830873	0.00106329747310483
k__Bacteria|p__Bacteroidota|c__Bacteroidia|o__Bacteroidales|f__Prevotellaceae	0.00478483862897173	0.00322116587440581	0.00356517388041031	0.00356517388041031	0.00350262697022767	0.00550412809607205	0.00215786840130098	0.00981986489867401	0.00143857893420065	0.00109457092819615	0.00581686264698524	0.000906930197648236	0.00121966474856142	0.00234550913184889	0.00603577683262447	0.00272079059294471	0.000781836377282961	0.00437828371278459	0.0111333500125094	0.00516012009006755
k__Bacteria|p__Firmicutes|c__Clostridia|o__Oscillospirales|f__Ruminococcaceae	0.0468163622717037	0.073273705278959	0.0381223417563171	0.0507880910683012	0.070052539404553	0.147673254941206	0.0480360270202652	0.0381223417563171	0.0384350763072302	0.0355266449837376	0.0419064298223666	0.0332436827620715	0.0299286965223917	0.0283962972229172	0.052070302727045	0.0395296472354267	0.0174505879409557	0.0119464598448837	0.0338066049537153	0.0422191643732797
k__Bacteria|p__Firmicutes|c__Bacilli|o__Bacillales|f__Bacillaceae	3.12734550913185e-05	0	0	6.2546910182637e-05	3.12734550913185e-05	3.12734550913185e-05	0	3.12734550913185e-05	0	0	3.12734550913185e-05	0	9.38203652739555e-05	3.12734550913185e-05	3.12734550913185e-05	0	3.12734550913185e-05	0	0	0
k__Bacteria|p__Firmicutes|c__Clostridia|o__Monoglobales|f__Monoglobaceae	0.00290843132349264	0.00688016012009008	0.00178258694020515	0.00440955716787592	0.00356517388041032	0.00469101826369778	0.00835001250938206	0.0102576932699525	0.0137603202401801	0.00928821616212161	0.0109457092819614	0.00594195646735052	0.00531648736552416	0.00193895421566177	0.00641105829372029	0.00684888666499874	0.00190768076057045	0.0054103077307981	0.00290843132349262	0.00928821616212159
k__Bacteria|p__Firmicutes|c__Bacilli|o__Erysipelotrichales|f__Erysipelotrichaceae	0.17741431073305	0.150268951713785	0.149706029522142	0.130128846634975	0.104046785088816	0.0696459844883663	0.186295971978983	0.115899424568426	0.0632036527395549	0.0723042281711284	0.0968226169627221	0.0865023767825866	0.184794846134602	0.231986489867401	0.0645484113084813	0.0976982737052789	0.166781336002002	0.105516637478108	0.080122591943958	0.151676257192894
k__Bacteria|p__Bacteroidota|c__Bacteroidia|o__Bacteroidales|f__Marinifilaceae	6.2546910182637e-05	0.000125093820365274	3.12734550913185e-05	6.2546910182637e-05	0.000281461095821866	0.000500375281461096	6.2546910182637e-05	0.000125093820365274	6.2546910182637e-05	0.000312734550913185	0.000156367275456592	0.000125093820365274	0.000156367275456592	0.000218914185639229	0.000281461095821866	0.000281461095821866	9.38203652739555e-05	3.12734550913185e-05	0.000437828371278459	0.000218914185639229
k__Bacteria|p__Firmicutes|c__Bacilli|o__Lactobacillales|f__Streptococcaceae	0.000750562922191644	0.00040655491618714	0.000594195646735051	0.00062546910182637	0.00059419564673505	0.000312734550913185	0.000250187640730547	0.000344008006004503	0.000844383287465599	0.000250187640730548	0.000187640730547912	0.000656742556917688	0.000156367275456593	0.000125093820365274	0.00106329747310483	0.000344008006004503	6.2546910182637e-05	0	6.2546910182637e-05	0.000156367275456593
k__Bacteria|p__Proteobacteria|c__Gammaproteobacteria|o__Enterobacterales|f__Enterobacteriaceae	0.000125093820365274	0	0	0	0	0	0	0	6.2546910182637e-05	0	0	9.38203652739555e-05	3.12734550913185e-05	0.0054103077307981	0.000594195646735051	0.000156367275456593	0	3.12734550913185e-05	0.000125093820365274	0.000187640730547911
k__Bacteria|p__Firmicutes|c__Clostridia|o__Lachnospirales|f__Defluviitaleaceae	0.000281461095821865	0.000469101826369777	9.38203652739555e-05	0.00021891418563923	0.000344008006004502	0.000500375281461095	0.00040655491618714	0.000125093820365274	0.000125093820365274	9.38203652739555e-05	6.2546910182637e-05	0.000125093820365274	9.38203652739555e-05	0.000125093820365274	6.2546910182637e-05	6.2546910182637e-05	0.000125093820365274	0.000187640730547911	0.000281461095821866	0.000469101826369777
k__Bacteria|p__Actinobacteriota|c__Actinobacteria|o__Micrococcales|f__Micrococcaceae	0.000469101826369777	0.000312734550913185	0.000312734550913185	0.000281461095821866	0.000250187640730548	0.000156367275456592	0.000344008006004503	0.000594195646735051	6.2546910182637e-05	0.000250187640730548	3.12734550913185e-05	0.000250187640730548	0.000125093820365274	0	0.000218914185639229	0.000156367275456592	6.2546910182637e-05	0	0	0.000187640730547911
k__Bacteria|p__Firmicutes|c__Clostridia|o__Oscillospirales|f__Clostridium_methylpentosum_group	0	0	0.000125093820365274	6.2546910182637e-05	0	0	0	0	0	3.12734550913185e-05	0	0	0	0	0	0	6.2546910182637e-05	0	0.000187640730547911	0.000156367275456592
k__Bacteria|p__Desulfobacterota|c__Desulfovibrionia|o__Desulfovibrionales|f__Desulfovibrionaceae	0.000187640730547912	0.000281461095821866	0.0021891418563923	0.00212659494620966	0.000750562922191644	0.000844383287465599	3.12734550913185e-05	3.12734550913185e-05	0.000187640730547912	0.000156367275456593	0	0	0	0.00128221165874406	0	0	0	0	0.00390918188641481	0.00228296222166625
k__Bacteria|p__Proteobacteria|c__Gammaproteobacteria|o__Pasteurellales|f__Pasteurellaceae	3.12734550913185e-05	0	6.2546910182637e-05	3.12734550913185e-05	0	6.2546910182637e-05	0	0	0.000156367275456592	0.000125093820365274	0	0	0	0	0	0	0	0	6.2546910182637e-05	0
k__Bacteria|p__Firmicutes|c__Clostridia|o__Eubacteriales|f__Anaerofustaceae	0.000125093820365274	0.000218914185639229	6.2546910182637e-05	6.2546910182637e-05	0.000187640730547911	0.000125093820365274	0.000187640730547911	0.000187640730547911	6.2546910182637e-05	9.38203652739555e-05	3.12734550913185e-05	0.000187640730547911	0	0	0	0	0.000250187640730548	9.38203652739555e-05	3.12734550913185e-05	0
k__Bacteria|p__Verrucomicrobiota|c__Verrucomicrobiae|o__Verrucomicrobiales|f__Akkermansiaceae	0	3.12734550913185e-05	3.12734550913185e-05	0	0.000594195646735051	3.12734550913185e-05	0.00553540155116337	0.00409682261696272	0.000312734550913185	0.00325243932949712	3.12734550913185e-05	3.12734550913185e-05	0.00378408806604954	6.2546910182637e-05	0.00428446334751063	0.00835001250938204	0	0	0	0.000125093820365274
k__Bacteria|p__Firmicutes|c__Bacilli|o__Lactobacillales|f__Aerococcaceae	0	3.12734550913185e-05	0	9.38203652739555e-05	0	3.12734550913185e-05	0	3.12734550913185e-05	0	3.12734550913185e-05	0	0	0	0	0	0	0	0	0	0
k__Bacteria|p__Firmicutes|c__Clostridia|o__Christensenellales|f__Christensenellaceae	0.00928821616212159	0.00825619214410808	0.00684888666499876	0.00869402051538652	0.00872529397047787	0.00806855141356017	0.00956967725794346	0.0171065799349512	0.00747435576682512	0.00591068301225921	0.00922566925193896	0.00390918188641482	0.0114460845634226	0.00490993244933703	0.0099762321741306	0.00400300225168877	0.00919439579684763	0.0138854140605454	0.0077870903177383	0.00444083062296723
k__Bacteria|p__Firmicutes|c__Clostridia|o__Peptostreptococcales-Tissierellales|f__Peptostreptococcaceae	0.114179384538404	0.0713034776082062	0.0959782336752564	0.122654490868151	0.0587002752064048	0.0472854640980736	0.12168501376032	0.0617338003502627	0.0698648986740055	0.0768076057042782	0.0253002251688767	0.0313985489116838	0.00603577683262447	0.0256129597197899	0.0517575681761321	0.0615148861646234	0.0189829872404303	0.0119151863897923	0.0111646234676007	0.00906930197648236
k__Bacteria|p__Firmicutes|c__Negativicutes|o__Veillonellales-Selenomonadales|f__Veillonellaceae	0.000312734550913185	3.12734550913185e-05	9.38203652739555e-05	0	0.000125093820365274	9.38203652739555e-05	6.2546910182637e-05	0.000281461095821866	0.000250187640730548	0.000125093820365274	0	0.000125093820365274	0	3.12734550913185e-05	3.12734550913185e-05	9.38203652739555e-05	0	0	0	0.000250187640730548
k__Bacteria|p__Firmicutes|c__Clostridia|o__Lachnospirales|f__Lachnospiraceae	0.0441581185889414	0.179321991493622	0.221822616962722	0.188203652739556	0.225888166124593	0.219696022016509	0.0830310232674505	0.0367775831873899	0.246935201401047	0.173004753565177	0.12478108581436	0.11055166374781	0.202433074806106	0.0557918438829117	0.148736552414312	0.184794846134602	0.0229234425819362	0.15477232924693	0.193645233925444	0.094914936202151
k__Bacteria|p__Firmicutes|c__Bacilli|o__Lactobacillales|f__Lactobacillaceae	0.179165624218164	0.171097072804603	0.229891168376283	0.169095571678758	0.166406054540907	0.100293970477858	0.166531148361272	0.337315486614961	0.337534400800601	0.324180635476607	0.281492369276958	0.4542469352014	0.360989492119089	0.377314235676758	0.34604078058544	0.303477608206154	0.472322992244184	0.363241180885664	0.345165123842881	0.395609206905178
k__Bacteria|p__Bacteroidota|c__Bacteroidia|o__Bacteroidales|f__Bacteroidaceae	0.00106329747310483	0.000562922191643733	0.000562922191643734	0.000469101826369777	0.00318989241931449	0.00347135351513635	0.000813109832374281	0.00328371278458845	0.000344008006004503	0.000688016012009007	0.00165749311983988	0.00153239929947461	0.00137603202401802	0.000437828371278459	0.00312734550913185	0.000719289467100325	0.000562922191643732	0.00115711783837879	0.00293970477858394	0.00165749311983988
k__Bacteria|p__Firmicutes|c__Bacilli|o__Lactobacillales|f__Leuconostocaceae	0	0	0	0	0	0	0	0	0	0	9.38203652739555e-05	9.38203652739555e-05	3.12734550913185e-05	0.000187640730547911	0.000344008006004503	0.000125093820365274	0.000125093820365274	6.2546910182637e-05	9.38203652739555e-05	0.000562922191643733
k__Bacteria|p__Patescibacteria|c__Saccharimonadia|o__Saccharimonadales|f__Saccharimonadaceae	0.000312734550913185	0.000594195646735051	0.00137603202401801	0.00103202401801351	0.00134475856892669	0.000844383287465599	0.00312734550913185	0.000281461095821866	0.000250187640730548	0.00103202401801351	0.000562922191643733	0.00040655491618714	0.000187640730547911	0.000656742556917688	0.000344008006004503	0.00394045534150613	0.000187640730547911	6.2546910182637e-05	0.00181386039529647	0.000281461095821866
k__Bacteria|p__Firmicutes|c__Bacilli|o__Acholeplasmatales|f__Acholeplasmataceae	6.2546910182637e-05	0	0.000125093820365274	0	6.2546910182637e-05	0.000437828371278458	0	3.12734550913185e-05	0	0	0.00212659494620966	0	0.0037215411558669	0	0.00143857893420065	0.000156367275456592	0	0.000125093820365274	0	0
k__Bacteria|p__Firmicutes|c__Clostridia|o__Peptococcales|f__Peptococcaceae	0.00172004003002252	0.00103202401801351	0.00106329747310483	0.00162621966474856	0.00309607205404053	0.00293970477858393	0.00159494620965724	0.00103202401801351	0.00490993244933701	0.00378408806604954	0.00275206404803602	0.00178258694020515	0.0016887665749312	0.000719289467100325	0.00275206404803602	0.00181386039529648	0.000594195646735051	0.000218914185639229	0.00384663497623218	0.000625469101826369
k__Bacteria|p__Firmicutes|c__Clostridia|o__Oscillospirales|f__Butyricicoccaceae	0.000281461095821867	0.000375281461095821	0.000156367275456593	0.000187640730547912	0.000969477107830871	0.000938203652739555	0.000500375281461095	0.000125093820365274	0.000500375281461095	0.000375281461095822	0.000688016012009007	0.00062546910182637	0.00040655491618714	0.000187640730547911	0.000437828371278458	0.000250187640730549	9.38203652739555e-05	0.000125093820365274	0.00115711783837879	0.000125093820365274
k__Bacteria|p__Firmicutes|c__Bacilli|o__Lactobacillales|f__Carnobacteriaceae	0	3.12734550913185e-05	0	3.12734550913185e-05	0	0	0	0	3.12734550913185e-05	0	0	0	0	0	0	0	0	0	0	0
k__Bacteria|p__Firmicutes|c__Clostridia|o__Oscillospirales|f__UCG-010	0.00131348511383537	0.00272079059294471	0.00172004003002252	0.00146985238929197	0.00312734550913186	0.00525394045534151	0.00356517388041031	0.00212659494620967	0.000938203652739553	0.000781836377282963	0.00103202401801351	0.00112584438328746	0.00175131348511384	0.00275206404803602	0.00137603202401801	0.00262697022767076	0.000844383287465601	0.000437828371278458	0.00337753314986241	0.00293970477858394
k__Bacteria|p__Actinobacteriota|c__Actinobacteria|o__Bifidobacteriales|f__Bifidobacteriaceae	0.00419064298223668	0.00300225168876658	0.00265824368276207	0.00100075056292219	0.00131348511383538	0.00062546910182637	0.0136977733299975	0.0215786840130098	0.00300225168876658	0.00222041531148361	0.0241743807855891	0.0484738553915437	0.0243932949712284	0.029365774330748	0.0065986990242682	0.0212034025519139	0.0998874155616711	0.0485676757568177	0.0143857893420064	0.0242369276957718
k__Bacteria|p__Firmicutes|c__Clostridia|o__Hungateiclostridiaceae|f__Ruminiclostridium	0.000344008006004503	0.000531648736552415	0.000750562922191644	0.000688016012009007	0.000500375281461096	6.2546910182637e-05	0.00125093820365274	0.000813109832374281	0.000312734550913185	0.000250187640730548	0	0	0	0.000437828371278459	6.2546910182637e-05	0.000375281461095822	0	3.12734550913185e-05	6.2546910182637e-05	3.12734550913185e-05
k__Bacteria|p__Cyanobacteria|c__Vampirivibrionia|o__Gastranaerophilales|f__gut_metagenome	0	0	0	0	3.12734550913185e-05	6.2546910182637e-05	3.12734550913185e-05	3.12734550913185e-05	3.12734550913185e-05	0	0	0	0	0	3.12734550913185e-05	0	0	0	0	0
k__Bacteria|p__Firmicutes|c__Clostridia|o__Peptostreptococcales-Tissierellales|f__Anaerovoracaceae	0.00187640730547911	0.00218914185639231	0.00297097823367528	0.00209532149111834	0.00350262697022768	0.00397172879659744	0.00384663497623218	0.00159494620965725	0.00222041531148361	0.00212659494620966	0.00156367275456592	0.00131348511383538	0.00112584438328746	0.000844383287465599	0.00146985238929197	0.00212659494620966	0.000281461095821867	0.000500375281461096	0.00172004003002253	0.00112584438328747
k__Bacteria|p__Firmicutes|c__Clostridia|o__Oscillospirales|f__UCG-011	0.000187640730547911	6.2546910182637e-05	0.000281461095821866	0.000281461095821866	0.000281461095821866	0.000250187640730548	9.38203652739555e-05	0.000125093820365274	0.000125093820365274	0	0.000187640730547911	0.000250187640730548	3.12734550913185e-05	6.2546910182637e-05	9.38203652739555e-05	0.000125093820365274	0.000156367275456592	3.12734550913185e-05	0.000187640730547911	0.000187640730547911
k__Bacteria|p__Bacteroidota|c__Bacteroidia|o__Bacteroidales|f__Muribaculaceae	0.122717037778331	0.115774330748054	0.0501000750562918	0.0585751813860388	0.147829622216652	0.177852139104317	0.0686139604703522	0.156085814360765	0.0708656492369274	0.0724605954465847	0.0980422817112828	0.0667688266199645	0.05551038278709	0.0702714535901921	0.135414060545402	0.108956717538147	0.0412496872654489	0.108956717538144	0.124999999999993	0.110645484113081
k__Bacteria|p__Firmicutes|c__Bacilli|o__Izemoplasmatales|f__gut_metagenome	3.12734550913185e-05	0	0	0	6.2546910182637e-05	9.38203652739555e-05	3.12734550913185e-05	0	0	0	0	0.000125093820365274	6.2546910182637e-05	0	0	0	0	9.38203652739555e-05	0	0
k__Bacteria|p__Firmicutes|c__Clostridia|o__Clostridiales|f__Clostridiaceae	0.136539904928697	0.0756192144108081	0.080810607955967	0.112740805604203	0.037121591193395	0.0272391793845384	0.142419314485864	0.0868776582436827	0.0407180385288967	0.0394045534150612	0.0782461846384789	0.0464723542656993	0.00766199649737303	0.0161683762822117	0.0413122341756317	0.0507568176132099	0.0466599949962472	0.0577620715536653	0.0243932949712284	0.0252689517137853
k__Bacteria|p__Firmicutes|c__Bacilli|o__Erysipelotrichales|f__Erysipelatoclostridiaceae	0.000156367275456593	6.2546910182637e-05	9.38203652739555e-05	9.38203652739555e-05	6.2546910182637e-05	0.000187640730547911	3.12734550913185e-05	0.00021891418563923	0.000250187640730547	9.38203652739555e-05	0.00281461095821866	3.12734550913185e-05	9.38203652739555e-05	0	0.000375281461095821	0.000156367275456593	0.000250187640730547	0.000312734550913185	0.000344008006004504	9.38203652739555e-05
k__Bacteria|p__Deferribacterota|c__Deferribacteres|o__Deferribacterales|f__Deferribacteraceae	0	0.000156367275456592	0.000156367275456592	0.000156367275456592	0.000531648736552414	0.000375281461095822	0.00040655491618714	0	0.000312734550913185	0.000531648736552414	0	6.2546910182637e-05	0	0.000250187640730548	3.12734550913185e-05	0.000125093820365274	0	0	0.000312734550913185	9.38203652739555e-05
k__Bacteria|p__Firmicutes|c__Bacilli|o__RF39|f__gut_metagenome	0.000187640730547911	9.38203652739555e-05	0	6.2546910182637e-05	0	0.000125093820365274	0.000187640730547911	0.000312734550913185	9.38203652739555e-05	6.2546910182637e-05	0.000218914185639229	0.000125093820365274	0.000125093820365274	0.000125093820365274	0	0	9.38203652739555e-05	0	0	0
k__Bacteria|p__Actinobacteriota|c__Coriobacteriia|o__Coriobacteriales|f__Atopobiaceae	0.000187640730547911	0.000875656742556917	0.00021891418563923	6.2546910182637e-05	0.00315861896422317	0.00222041531148362	0.000250187640730547	0.000312734550913184	0.000375281461095822	0.000969477107830873	0.000906930197648236	0.00666124593445084	0.00856892669502126	0.0383099824868652	0.000375281461095822	0.00165749311983988	0.00175131348511384	0.00885038779084314	0.00497247935951964	0.0188266199649737
k__Bacteria|p__Actinobacteriota|c__Coriobacteriia|o__Coriobacteriales|f__Eggerthellaceae	0.00293970477858394	0.0104140605454091	0.00797473104828622	0.0102264198148611	0.0103827870903177	0.007755816862647	0.00616087065298975	0.00353390042531899	0.00397172879659747	0.00969477107830873	0.00172004003002253	0.00422191643732803	0.00293970477858395	0.00428446334751065	0.00222041531148361	0.00490993244933703	0.00262697022767077	0.00453465098824119	0.00344008006004506	0.00659869902426821
k__Bacteria|p__Firmicutes|c__Clostridia|o__Clostridia_vadinBB60_group|f__gut_metagenome	0	0	0	3.12734550913185e-05	0	0	0	0	0	0	0	0	0	0	0	6.2546910182637e-05	0	3.12734550913185e-05	3.12734550913185e-05	0
k__Bacteria|p__Firmicutes|c__Bacilli|o__Staphylococcales|f__Staphylococcaceae	3.12734550913185e-05	3.12734550913185e-05	3.12734550913185e-05	3.12734550913185e-05	0	0	6.2546910182637e-05	0	0	9.38203652739555e-05	9.38203652739555e-05	0.000531648736552414	0	0	0	6.2546910182637e-05	3.12734550913185e-05	3.12734550913185e-05	3.12734550913185e-05	3.12734550913185e-05
k__Bacteria|p__Firmicutes|c__Clostridia|o__Oscillospirales|f__Eubacterium_coprostanoligenes_group	0.00872529397047786	0.0116962722041532	0.00988241180885665	0.0106329747310483	0.0106642481861396	0.0263947960970729	0.011883912934701	0.00794345759319491	0.00450337753314987	0.0107267950963222	0.0109457092819615	0.00875656742556918	0.00278333750312734	0.00803727795846886	0.012665749311984	0.0116337252939705	0.00575431573680261	0.00738053540155117	0.0112271703777833	0.0134163122341755
k__Bacteria|p__Bacteroidota|c__Bacteroidia|o__Bacteroidales|f__Rikenellaceae	0.000688016012009007	0.000750562922191644	0.000281461095821865	0.000531648736552414	0.00237678258694022	0.00337753314986241	0.000406554916187139	0.00143857893420065	0.000531648736552414	0.00128221165874405	0.00275206404803603	0.00146985238929197	0.00109457092819615	0.00115711783837878	0.00159494620965724	0.00328371278458844	0.000250187640730549	0.000437828371278459	0.00322116587440582	0.00247060295221416
k__Bacteria|p__Patescibacteria|c__Saccharimonadia|o__Saccharimonadales|f__Saccharimonadaceae|g__Candidatus_Saccharimonas	0.000312734550913185	0.000594195646735051	0.00137603202401801	0.00103202401801351	0.00134475856892669	0.000844383287465599	0.00312734550913185	0.000281461095821866	0.000250187640730548	0.00103202401801351	0.000562922191643733	0.00040655491618714	0.000187640730547911	0.000656742556917688	0.000344008006004503	0.00394045534150613	0.000187640730547911	6.2546910182637e-05	0.00181386039529647	0.000281461095821866
k__Bacteria|p__Bacteroidota|c__Bacteroidia|o__Bacteroidales|f__Rikenellaceae|g__Alistipes	0.000688016012009007	0.000750562922191644	0.000281461095821865	0.000531648736552414	0.00237678258694022	0.00337753314986241	0.000344008006004502	0.00112584438328747	0.000500375281461095	0.00115711783837878	0.00275206404803603	0.00146985238929197	0.00103202401801351	0.000969477107830874	0.00146985238929197	0.00312734550913185	0.000250187640730549	0.000437828371278459	0.00322116587440582	0.00247060295221416
k__Bacteria|p__Firmicutes|c__Clostridia|o__Oscillospirales|f__Ruminococcaceae|g__Eubacterium_siraeum_group	0.000719289467100325	0.00306479859894921	0.00115711783837878	0.00121966474856142	0.0190768076057043	0.0211408556417312	0.000281461095821866	0.00100075056292219	0.00669251938954215	0.00428446334751063	0.00231423567675757	0.00178258694020515	0.00362772079059295	0.00112584438328747	0.00631723792844634	0.011195896922692	0.000187640730547911	0.000281461095821866	0.000312734550913184	0.0149174380785589
k__Bacteria|p__Firmicutes|c__Bacilli|o__Lactobacillales|f__Enterococcaceae|g__Enterococcus	9.38203652739555e-05	0.000218914185639229	0	3.12734550913185e-05	3.12734550913185e-05	9.38203652739555e-05	0	3.12734550913185e-05	9.38203652739555e-05	9.38203652739555e-05	6.2546910182637e-05	6.2546910182637e-05	6.2546910182637e-05	0.000312734550913185	0.000156367275456592	0.000250187640730548	0.000156367275456592	0	0.000156367275456592	9.38203652739555e-05
k__Bacteria|p__Proteobacteria|c__Gammaproteobacteria|o__Enterobacterales|f__Enterobacteriaceae|g__Klebsiella	0	0	0	0	0	0	0	0	6.2546910182637e-05	0	0	6.2546910182637e-05	0	0	6.2546910182637e-05	3.12734550913185e-05	0	0	0	6.2546910182637e-05
k__Bacteria|p__Bacteroidota|c__Bacteroidia|o__Bacteroidales|f__Muribaculaceae|g__Muribaculum	0.000437828371278459	0.000375281461095822	6.2546910182637e-05	0	0.00040655491618714	0.000437828371278459	0.000250187640730548	0.000969477107830873	0.000218914185639229	0.000312734550913185	6.2546910182637e-05	0.000218914185639229	0.000250187640730548	6.2546910182637e-05	0.00062546910182637	0.000281461095821866	0	9.38203652739555e-05	0.000156367275456592	6.2546910182637e-05
k__Bacteria|p__Bacteroidota|c__Bacteroidia|o__Bacteroidales|f__Muribaculaceae|g__gut_metagenome	3.12734550913185e-05	0	0	0	0	3.12734550913185e-05	0	6.2546910182637e-05	0	3.12734550913185e-05	0	0	0	0	0	0	0	0	0	3.12734550913185e-05
k__Bacteria|p__Firmicutes|c__Clostridia|o__Oscillospirales|f__Oscillospiraceae|g__UCG-002	0	6.2546910182637e-05	0	0	0	6.2546910182637e-05	0	0	0	0	0	6.2546910182637e-05	0	0	0	6.2546910182637e-05	0	0	3.12734550913185e-05	0
k__Bacteria|p__Firmicutes|c__Bacilli|o__Bacillales|f__Bacillaceae|g__Bacillus	3.12734550913185e-05	0	0	6.2546910182637e-05	3.12734550913185e-05	3.12734550913185e-05	0	3.12734550913185e-05	0	0	3.12734550913185e-05	0	9.38203652739555e-05	3.12734550913185e-05	3.12734550913185e-05	0	3.12734550913185e-05	0	0	0
k__Bacteria|p__Firmicutes|c__Negativicutes|o__Veillonellales-Selenomonadales|f__Veillonellaceae|g__Veillonella	0.000312734550913185	3.12734550913185e-05	9.38203652739555e-05	0	0.000125093820365274	9.38203652739555e-05	6.2546910182637e-05	0.000281461095821866	0.000250187640730548	0.000125093820365274	0	0.000125093820365274	0	3.12734550913185e-05	3.12734550913185e-05	9.38203652739555e-05	0	0	0	0.000250187640730548
k__Bacteria|p__Firmicutes|c__Bacilli|o__Lactobacillales|f__Streptococcaceae|g__Lactococcus	0	9.38203652739555e-05	9.38203652739555e-05	9.38203652739555e-05	0.000281461095821866	6.2546910182637e-05	3.12734550913185e-05	0.000125093820365274	6.2546910182637e-05	9.38203652739555e-05	6.2546910182637e-05	9.38203652739555e-05	6.2546910182637e-05	3.12734550913185e-05	0.000281461095821866	6.2546910182637e-05	3.12734550913185e-05	0	3.12734550913185e-05	0.000125093820365274
k__Bacteria|p__Firmicutes|c__Bacilli|o__Lactobacillales|f__Streptococcaceae|g__Streptococcus	0.000750562922191644	0.000312734550913185	0.000500375281461095	0.000531648736552415	0.000312734550913184	0.000250187640730548	0.000218914185639229	0.00021891418563923	0.000781836377282963	0.000156367275456592	0.000125093820365274	0.000562922191643734	9.38203652739555e-05	9.38203652739555e-05	0.000781836377282962	0.000281461095821866	3.12734550913185e-05	0	3.12734550913185e-05	3.12734550913185e-05
k__Bacteria|p__Firmicutes|c__Clostridia|o__Oscillospirales|f__Oscillospiraceae|g__Colidextribacter	0.0037215411558669	0.00659869902426822	0.00344008006004503	0.00369026770077559	0.00956967725794345	0.00969477107830873	0.00340880660495371	0.0023455091318489	0.00509757317988492	0.00644233174881162	0.00525394045534152	0.00719289467100326	0.00591068301225918	0.00225168876657495	0.00616087065298975	0.0107893420065049	0.000437828371278458	0.000750562922191644	0.00875656742556918	0.00309607205404054
k__Bacteria|p__Bacteroidota|c__Bacteroidia|o__Bacteroidales|f__Rikenellaceae|g__Rikenella	0	0	0	0	0	0	6.2546910182637e-05	0.000312734550913185	3.12734550913185e-05	0.000125093820365274	0	0	0	0	0	0	0	0	0	0
k__Bacteria|p__Firmicutes|c__Clostridia|o__Lachnospirales|f__Lachnospiraceae|g__Blautia	0.00131348511383538	0.000500375281461096	0.00062546910182637	0.00250187640730549	0.000156367275456593	0.00187640730547911	0.00125093820365274	0.00146985238929197	0.00112584438328747	0.000312734550913185	0.00350262697022768	0.000500375281461094	0.000437828371278459	0.000156367275456593	0.00134475856892669	0.00112584438328747	0.00178258694020515	0.00731798849136852	0.00953840380285214	0.00112584438328747
k__Bacteria|p__Firmicutes|c__Bacilli|o__Erysipelotrichales|f__Erysipelotrichaceae|g__Faecalibaculum	0.00131348511383538	0.00297097823367526	0.00100075056292219	0.000906930197648236	9.38203652739555e-05	0.000969477107830873	0.00375281461095822	0.00547285464098074	0.000250187640730548	6.2546910182637e-05	0.00669251938954216	0.0118526394796097	0.0162621966474856	0.0209532149111834	0.00275206404803603	0.00722416812609457	0.0178258694020515	0.00706780085063798	0.0100700525394046	0.0252689517137853
k__Bacteria|p__Bacteroidota|c__Bacteroidia|o__Bacteroidales|f__Prevotellaceae|g__Prevotellaceae_NK3B31_group	0	0	0	0	3.12734550913185e-05	0	3.12734550913185e-05	0	0	6.2546910182637e-05	0	3.12734550913185e-05	3.12734550913185e-05	3.12734550913185e-05	0.00200150112584438	0.000125093820365274	0.000156367275456592	3.12734550913185e-05	0	9.38203652739555e-05
k__Bacteria|p__Firmicutes|c__Clostridia|o__Lachnospirales|f__Lachnospiraceae|g__Eubacterium_ventriosum_group	0.000125093820365274	6.2546910182637e-05	3.12734550913185e-05	0.000469101826369777	3.12734550913185e-05	0.000156367275456592	9.38203652739555e-05	0.000531648736552414	0.000218914185639229	0.000688016012009007	0.000531648736552414	0.000469101826369777	0.000656742556917688	0.00175131348511384	6.2546910182637e-05	3.12734550913185e-05	0.000156367275456592	0.000125093820365274	0.000781836377282962	0.00275206404803603
k__Bacteria|p__Firmicutes|c__Bacilli|o__Erysipelotrichales|f__Erysipelatoclostridiaceae|g__Candidatus_Stoquefichus	3.12734550913185e-05	0	6.2546910182637e-05	3.12734550913185e-05	0	3.12734550913185e-05	0	3.12734550913185e-05	0.000218914185639229	3.12734550913185e-05	3.12734550913185e-05	0	0	0	0	3.12734550913185e-05	3.12734550913185e-05	0	0	0
k__Bacteria|p__Firmicutes|c__Clostridia|o__Lachnospirales|f__Lachnospiraceae|g__Lachnospiraceae_UCG-008	0.00200150112584438	0.0157930948211158	0.0231110833124843	0.0182011508631474	0.018076057042782	0.0331185889417062	0.00985113835376533	0.00281461095821867	0.00985113835376533	0.00766199649737303	0.00500375281461096	0.00187640730547911	0.0157305479109332	0.00150112584438329	0.00253314986239681	0.00550412809607206	0.00162621966474856	0.0128533900425319	0.007755816862647	0.00328371278458845
k__Bacteria|p__Firmicutes|c__Bacilli|o__Lactobacillales|f__Leuconostocaceae|g__Weissella	0	0	0	0	0	0	0	0	0	0	9.38203652739555e-05	9.38203652739555e-05	3.12734550913185e-05	0.000187640730547911	0.000344008006004503	0.000125093820365274	0.000125093820365274	6.2546910182637e-05	9.38203652739555e-05	0.000562922191643733
k__Bacteria|p__Firmicutes|c__Clostridia|o__Oscillospirales|f__Ruminococcaceae|g__Pygmaiobacter	0	0.000344008006004503	0	6.2546910182637e-05	0	0.000156367275456592	9.38203652739555e-05	3.12734550913185e-05	0.000312734550913185	0	3.12734550913185e-05	9.38203652739555e-05	0.000125093820365274	0	3.12734550913185e-05	0	0	0	0	0
k__Bacteria|p__Firmicutes|c__Clostridia|o__Lachnospirales|f__Lachnospiraceae|g__Ruminococcus_torques_group	6.2546910182637e-05	3.12734550913185e-05	3.12734550913185e-05	3.12734550913185e-05	0	0	0	3.12734550913185e-05	0	3.12734550913185e-05	0	0	0	0	0.00062546910182637	0.000218914185639229	0.000281461095821866	0.000500375281461096	0	0
k__Bacteria|p__Proteobacteria|c__Gammaproteobacteria|o__Pasteurellales|f__Pasteurellaceae|g__Rodentibacter	3.12734550913185e-05	0	6.2546910182637e-05	3.12734550913185e-05	0	6.2546910182637e-05	0	0	0.000156367275456592	0.000125093820365274	0	0	0	0	0	0	0	0	6.2546910182637e-05	0
k__Bacteria|p__Firmicutes|c__Clostridia|o__Oscillospirales|f__Oscillospiraceae|g__UCG-003	0.000656742556917688	0.000781836377282962	9.38203652739555e-05	0.000344008006004503	0.00112584438328747	0.00243932949712284	0.000781836377282962	0.000750562922191644	0.000469101826369777	0.00278333750312735	0.00109457092819615	0.00128221165874406	0.000938203652739555	0.000437828371278459	0.000281461095821866	0.000344008006004503	3.12734550913185e-05	0	0.00512884663497623	0.000844383287465599
k__Bacteria|p__Proteobacteria|c__Gammaproteobacteria|o__Burkholderiales|f__Sutterellaceae|g__Parasutterella	0.000187640730547911	0.000437828371278459	0.000125093820365274	0.000156367275456592	0.000281461095821866	0.000562922191643733	0.000344008006004503	0.00228296222166625	0.000594195646735051	0.000719289467100325	0.000187640730547911	0.00109457092819615	0.00162621966474856	0.000844383287465599	0.000469101826369777	0.00109457092819615	0.000218914185639229	0.000281461095821866	0.000969477107830873	0.00106329747310483
k__Bacteria|p__Proteobacteria|c__Gammaproteobacteria|o__Enterobacterales|f__Enterobacteriaceae|g__Escherichia-Shigella	0.000125093820365274	0	0	0	0	0	0	0	0	0	0	3.12734550913185e-05	3.12734550913185e-05	0.0054103077307981	0.000531648736552414	0.000125093820365274	0	3.12734550913185e-05	0.000125093820365274	0.000125093820365274
k__Bacteria|p__Firmicutes|c__Clostridia|o__Lachnospirales|f__Defluviitaleaceae|g__Defluviitaleaceae_UCG-011	0.000281461095821865	0.000469101826369777	9.38203652739555e-05	0.00021891418563923	0.000344008006004502	0.000500375281461095	0.00040655491618714	0.000125093820365274	0.000125093820365274	9.38203652739555e-05	6.2546910182637e-05	0.000125093820365274	9.38203652739555e-05	0.000125093820365274	6.2546910182637e-05	6.2546910182637e-05	0.000125093820365274	0.000187640730547911	0.000281461095821866	0.000469101826369777
k__Bacteria|p__Firmicutes|c__Clostridia|o__Lachnospirales|f__Lachnospiraceae|g__Lachnospiraceae_NK4A136_group	0.0153865399049287	0.104766074555918	0.0920690517888414	0.112678258694021	0.116243432574431	0.105985739304479	0.0479109331998999	0.0165749311983988	0.159994996247186	0.115055041280961	0.03368151113335	0.0753690267700774	0.043219914936202	0.0254565924443331	0.040749311983988	0.133694020515388	0.000562922191643733	0.000594195646735052	0.125406554916188	0.0433137353014762
k__Bacteria|p__Bacteroidota|c__Bacteroidia|o__Bacteroidales|f__Bacteroidaceae|g__Bacteroides	0.00106329747310483	0.000562922191643733	0.000562922191643734	0.000469101826369777	0.00318989241931449	0.00347135351513635	0.000813109832374281	0.00328371278458845	0.000344008006004503	0.000688016012009007	0.00165749311983988	0.00153239929947461	0.00137603202401802	0.000437828371278459	0.00312734550913185	0.000719289467100325	0.000562922191643732	0.00115711783837879	0.00293970477858394	0.00165749311983988
k__Bacteria|p__Firmicutes|c__Clostridia|o__Peptostreptococcales-Tissierellales|f__Anaerovoracaceae|g__Eubacterium_nodatum_group	0.000688016012009006	0.000500375281461096	0.000312734550913185	0.000281461095821866	0.000500375281461096	0.000719289467100325	0.000594195646735051	0.000594195646735052	0.000437828371278458	0.000187640730547911	0.000375281461095822	0.00021891418563923	0.000156367275456592	3.12734550913185e-05	0.000250187640730548	0.000187640730547911	0.000125093820365274	0.00021891418563923	0.000125093820365274	0.000250187640730548
k__Bacteria|p__Firmicutes|c__Clostridia|o__Oscillospirales|f__Ruminococcaceae|g__Harryflintia	0.000281461095821866	6.2546910182637e-05	3.12734550913185e-05	3.12734550913185e-05	0.000187640730547911	0.000375281461095822	0.00021891418563923	9.38203652739555e-05	0.000250187640730548	0.000344008006004503	0	0.000218914185639229	0.000125093820365274	6.2546910182637e-05	9.38203652739555e-05	0.000281461095821868	0	3.12734550913185e-05	0.000344008006004503	6.2546910182637e-05
k__Bacteria|p__Firmicutes|c__Clostridia|o__Lachnospirales|f__Lachnospiraceae|g__Lachnospiraceae_NK4B4_group	0.000156367275456592	0.000156367275456592	0.000375281461095821	0.000250187640730548	6.2546910182637e-05	0.000156367275456593	0.00121966474856142	0.00178258694020515	0.000125093820365274	3.12734550913185e-05	3.12734550913185e-05	0.000344008006004504	3.12734550913185e-05	0	0.000187640730547911	0.000437828371278459	0	0	6.2546910182637e-05	0.000187640730547911
k__Bacteria|p__Bacteroidota|c__Bacteroidia|o__Bacteroidales|f__Rikenellaceae|g__Rikenellaceae_RC9_gut_group	0	0	0	0	0	0	0	0	0	0	0	0	6.2546910182637e-05	0.000187640730547911	0.000125093820365274	0.000156367275456592	0	0	0	0
k__Bacteria|p__Firmicutes|c__Clostridia|o__Lachnospirales|f__Lachnospiraceae|g__Lachnospiraceae_NC2004_group	9.38203652739555e-05	0.000125093820365274	0.000281461095821866	0.000938203652739555	0	0	0.000281461095821866	9.38203652739555e-05	0.000531648736552414	0.00125093820365274	0	6.2546910182637e-05	6.2546910182637e-05	0.000750562922191644	3.12734550913185e-05	0.00021891418563923	9.38203652739555e-05	3.12734550913185e-05	6.2546910182637e-05	0.000656742556917688
k__Bacteria|p__Firmicutes|c__Clostridia|o__Oscillospirales|f__Ruminococcaceae|g__Incertae_Sedis	0.00184513385038779	0.0110082561921441	0.00437828371278458	0.00922566925193895	0.0108206154615961	0.0114148111083313	0.0175131348511384	0.0132599449587189	0.00297097823367526	0.0112897172879659	0.00985113835376533	0.00581686264698524	0.00634851138353766	0.0069427070302727	0.0110082561921441	0.00997623217413061	0.000844383287465599	0.003533900425319	0.00456592444333249	0.00622341756317237
k__Bacteria|p__Proteobacteria|c__Alphaproteobacteria|o__Rhodospirillales|f__uncultured|g__gut_metagenome	0	0	0	6.2546910182637e-05	0	0	0	3.12734550913185e-05	0	0	0	0	0	0	0	0	0	0	3.12734550913185e-05	0
k__Bacteria|p__Bacteroidota|c__Bacteroidia|o__Bacteroidales|f__Prevotellaceae|g__Prevotellaceae_UCG-001	0.00478483862897173	0.00322116587440581	0.00356517388041031	0.00356517388041031	0.00347135351513635	0.00550412809607205	0.00212659494620966	0.00981986489867401	0.00143857893420065	0.00103202401801351	0.00581686264698524	0.000875656742556917	0.0011883912934701	0.00231423567675757	0.00403427570678009	0.00259569677257944	0.000625469101826369	0.00434701025769327	0.0111333500125094	0.00506629972479359
k__Bacteria|p__Actinobacteriota|c__Actinobacteria|o__Bifidobacteriales|f__Bifidobacteriaceae|g__Bifidobacterium	0.00419064298223668	0.00300225168876658	0.00265824368276207	0.00100075056292219	0.00131348511383538	0.00062546910182637	0.0136977733299975	0.0215786840130098	0.00300225168876658	0.00222041531148361	0.0241743807855891	0.0484738553915437	0.0243932949712284	0.029365774330748	0.0065986990242682	0.0212034025519139	0.0998874155616711	0.0485676757568177	0.0143857893420064	0.0242369276957718
k__Bacteria|p__Firmicutes|c__Clostridia|o__Eubacteriales|f__Anaerofustaceae|g__Anaerofustis	0.000125093820365274	0.000218914185639229	6.2546910182637e-05	6.2546910182637e-05	0.000187640730547911	0.000125093820365274	0.000187640730547911	0.000187640730547911	6.2546910182637e-05	9.38203652739555e-05	3.12734550913185e-05	0.000187640730547911	0	0	0	0	0.000250187640730548	9.38203652739555e-05	3.12734550913185e-05	0
k__Bacteria|p__Firmicutes|c__Clostridia|o__Lachnospirales|f__Lachnospiraceae|g__Eubacterium_fissicatena_group	0	0	0	0	0	0	0	0	0	0	0	0	0	0	0	0	0	0	3.12734550913185e-05	3.12734550913185e-05
k__Bacteria|p__Firmicutes|c__Bacilli|o__Lactobacillales|f__Lactobacillaceae|g__Lactobacillus	0.179165624218164	0.171097072804603	0.229891168376283	0.169095571678758	0.166406054540907	0.100293970477858	0.166531148361272	0.337315486614961	0.337534400800601	0.324180635476607	0.281492369276958	0.4542469352014	0.360989492119089	0.377314235676758	0.34604078058544	0.303477608206154	0.472322992244184	0.363241180885664	0.345165123842881	0.395609206905178
k__Bacteria|p__Firmicutes|c__Clostridia|o__Peptostreptococcales-Tissierellales|f__Anaerovoracaceae|g__Family_XIII_AD3011_group	0.000594195646735051	0.000688016012009007	0.000875656742556918	0.00040655491618714	0.000656742556917688	0.000562922191643734	0.000844383287465599	0.000156367275456593	0.000531648736552414	0.000562922191643733	0.000187640730547912	0.000125093820365274	0.000156367275456593	0.000250187640730548	0.000312734550913183	0.000375281461095822	6.2546910182637e-05	6.2546910182637e-05	0.000125093820365274	0.000187640730547911
k__Bacteria|p__Verrucomicrobiota|c__Verrucomicrobiae|o__Verrucomicrobiales|f__Akkermansiaceae|g__Akkermansia	0	3.12734550913185e-05	3.12734550913185e-05	0	0.000594195646735051	3.12734550913185e-05	0.00553540155116337	0.00409682261696272	0.000312734550913185	0.00325243932949712	3.12734550913185e-05	3.12734550913185e-05	0.00378408806604954	6.2546910182637e-05	0.00428446334751063	0.00835001250938204	0	0	0	0.000125093820365274
k__Bacteria|p__Firmicutes|c__Clostridia|o__Peptococcales|f__Peptococcaceae|g__Peptococcus	9.38203652739555e-05	0	0	3.12734550913185e-05	6.2546910182637e-05	0.000125093820365274	3.12734550913185e-05	3.12734550913185e-05	3.12734550913185e-05	9.38203652739555e-05	3.12734550913185e-05	3.12734550913185e-05	3.12734550913185e-05	3.12734550913185e-05	6.2546910182637e-05	3.12734550913185e-05	0	0	6.2546910182637e-05	0
k__Bacteria|p__Firmicutes|c__Clostridia|o__Oscillospirales|f__Ruminococcaceae|g__Anaerotruncus	0	3.12734550913185e-05	0	0.000125093820365274	0.000125093820365274	0.000656742556917688	3.12734550913185e-05	0	6.2546910182637e-05	0.000125093820365274	0.000125093820365274	0.000187640730547911	6.2546910182637e-05	0	0.00197022767075307	0.000250187640730548	3.12734550913185e-05	0	0.000281461095821866	0
k__Bacteria|p__Actinobacteriota|c__Coriobacteriia|o__Coriobacteriales|f__Eggerthellaceae|g__Adlercreutzia	0.000781836377282962	0.00134475856892669	0.00231423567675757	0.00190768076057042	0.00197022767075307	0.00137603202401802	0.00165749311983988	0.0011883912934701	0.00222041531148361	0.00359644733550163	0.000625469101826369	0.000844383287465599	0.000469101826369777	0.00140730547910933	0.00062546910182637	0.00200150112584438	0.000781836377282962	0.000781836377282962	0.000844383287465599	0.000906930197648236
k__Bacteria|p__Firmicutes|c__Clostridia|o__Clostridiales|f__Clostridiaceae|g__Sarcina	6.2546910182637e-05	0	0	0	0	0	3.12734550913185e-05	6.2546910182637e-05	0	3.12734550913185e-05	0	0	0	0	0	0	3.12734550913185e-05	0	0	0
k__Bacteria|p__Firmicutes|c__Clostridia|o__Lachnospirales|f__Lachnospiraceae|g__Eubacterium_oxidoreducens_group	9.38203652739555e-05	0.000156367275456592	0.000344008006004503	0.000562922191643733	0.000437828371278459	0.000531648736552414	0.00021891418563923	6.2546910182637e-05	0.000187640730547911	0.000344008006004503	3.12734550913185e-05	6.2546910182637e-05	3.12734550913185e-05	9.38203652739555e-05	0	0	0	0	0.000250187640730547	0.000218914185639229
k__Bacteria|p__Firmicutes|c__Clostridia|o__Lachnospirales|f__Lachnospiraceae|g__XBB1006	0	0.000156367275456592	0	0	3.12734550913185e-05	3.12734550913185e-05	3.12734550913185e-05	0	3.12734550913185e-05	0	9.38203652739555e-05	3.12734550913185e-05	6.2546910182637e-05	0	0	0	0	0	0.000156367275456592	3.12734550913185e-05
k__Bacteria|p__Firmicutes|c__Clostridia|o__Lachnospirales|f__Lachnospiraceae|g__GCA-900066575	0.000250187640730549	0.000281461095821866	0.000125093820365274	0.000218914185639229	0.000656742556917688	0.00143857893420065	0.000281461095821867	6.2546910182637e-05	0.000656742556917688	0.000781836377282963	0.000344008006004504	0.000719289467100324	0.000469101826369777	9.38203652739555e-05	0.000875656742556918	0.000594195646735051	0	0	0.00106329747310483	0.000281461095821867
k__Bacteria|p__Firmicutes|c__Clostridia|o__Lachnospirales|f__Lachnospiraceae|g__Lachnospiraceae_UCG-010	0	0	0	0	0	3.12734550913185e-05	0	0	0	3.12734550913185e-05	3.12734550913185e-05	6.2546910182637e-05	0	0	0	0	0	0	3.12734550913185e-05	0
k__Bacteria|p__Desulfobacterota|c__Desulfovibrionia|o__Desulfovibrionales|f__Desulfovibrionaceae|g__Desulfovibrio	0.000156367275456593	0.000281461095821866	0.0021891418563923	0.00212659494620966	0.000719289467100325	0.000781836377282962	3.12734550913185e-05	0	0.000156367275456593	0.000125093820365274	0	0	0	0.00128221165874406	0	0	0	0	0.00390918188641481	0.00228296222166625
k__Bacteria|p__Firmicutes|c__Bacilli|o__Erysipelotrichales|f__Erysipelatoclostridiaceae|g__Erysipelotrichaceae_UCG-003	3.12734550913185e-05	0	0	0	0	0	0	0	0	0	6.2546910182637e-05	0	0	0	3.12734550913185e-05	0	0	0	0	0
k__Bacteria|p__Firmicutes|c__Clostridia|o__Oscillospirales|f__UCG-010|g__metagenome	0	0	0	0	3.12734550913185e-05	0	0	0	0	0	0	0	0	0	0	3.12734550913185e-05	0	0	9.38203652739555e-05	0
k__Bacteria|p__Firmicutes|c__Bacilli|o__Erysipelotrichales|f__Erysipelatoclostridiaceae|g__UCG-004	0	0	0	0	0	0	0	0	0	0	0.000218914185639229	3.12734550913185e-05	6.2546910182637e-05	0	6.2546910182637e-05	3.12734550913185e-05	3.12734550913185e-05	0	9.38203652739555e-05	0
k__Bacteria|p__Firmicutes|c__Clostridia|o__Lachnospirales|f__Lachnospiraceae|g__Tuzzerella	0.000125093820365274	0.000125093820365274	0.000156367275456592	9.38203652739555e-05	0.00040655491618714	0.000719289467100325	0.000125093820365274	0.000187640730547911	9.38203652739555e-05	0.000125093820365274	0.000312734550913185	0.000187640730547911	0.000500375281461096	9.38203652739555e-05	0.000156367275456592	0.000125093820365274	3.12734550913185e-05	0	0.000281461095821866	0.000344008006004503
k__Bacteria|p__Firmicutes|c__Bacilli|o__Acholeplasmatales|f__Acholeplasmataceae|g__Anaeroplasma	6.2546910182637e-05	0	0.000125093820365274	0	6.2546910182637e-05	0.000437828371278458	0	3.12734550913185e-05	0	0	0.00212659494620966	0	0.0037215411558669	0	0.00143857893420065	0.000156367275456592	0	0.000125093820365274	0	0
k__Bacteria|p__Deferribacterota|c__Deferribacteres|o__Deferribacterales|f__Deferribacteraceae|g__Mucispirillum	0	0.000156367275456592	0.000156367275456592	0.000156367275456592	0.000531648736552414	0.000375281461095822	0.00040655491618714	0	0.000312734550913185	0.000531648736552414	0	6.2546910182637e-05	0	0.000250187640730548	3.12734550913185e-05	0.000125093820365274	0	0	0.000312734550913185	9.38203652739555e-05
k__Bacteria|p__Firmicutes|c__Bacilli|o__Staphylococcales|f__Staphylococcaceae|g__Staphylococcus	3.12734550913185e-05	3.12734550913185e-05	3.12734550913185e-05	3.12734550913185e-05	0	0	6.2546910182637e-05	0	0	9.38203652739555e-05	9.38203652739555e-05	0.000531648736552414	0	0	0	6.2546910182637e-05	3.12734550913185e-05	3.12734550913185e-05	3.12734550913185e-05	3.12734550913185e-05
k__Bacteria|p__Bacteroidota|c__Bacteroidia|o__Bacteroidales|f__Marinifilaceae|g__Odoribacter	6.2546910182637e-05	0.000125093820365274	3.12734550913185e-05	6.2546910182637e-05	0.000281461095821866	0.000500375281461096	6.2546910182637e-05	0.000125093820365274	6.2546910182637e-05	0.000312734550913185	0.000156367275456592	0.000125093820365274	0.000156367275456592	0.000218914185639229	0.000281461095821866	0.000281461095821866	9.38203652739555e-05	3.12734550913185e-05	0.000437828371278459	0.000218914185639229
k__Bacteria|p__Firmicutes|c__Clostridia|o__Peptostreptococcales-Tissierellales|f__Anaerovoracaceae|g__Eubacterium_brachy_group	0.000125093820365274	0.000562922191643733	0.00118839129347011	0.000969477107830874	0.00112584438328746	0.00121966474856142	0.000781836377282962	9.38203652739555e-05	0.000344008006004503	0.000969477107830874	0.000281461095821866	0.000281461095821866	0.00021891418563923	0.000312734550913185	0.000375281461095822	0.000906930197648236	3.12734550913185e-05	6.2546910182637e-05	0.000250187640730547	0.000281461095821866
k__Bacteria|p__Bacteroidota|c__Bacteroidia|o__Bacteroidales|f__Muribaculaceae|g__mouse_gut_metagenome	0	0	0	0	0	3.12734550913185e-05	3.12734550913185e-05	0	3.12734550913185e-05	3.12734550913185e-05	0	0	0	0	0	3.12734550913185e-05	0	0	3.12734550913185e-05	3.12734550913185e-05
k__Bacteria|p__Actinobacteriota|c__Coriobacteriia|o__Coriobacteriales|f__Eggerthellaceae|g__Parvibacter	0	3.12734550913185e-05	0.000125093820365274	0.000156367275456592	6.2546910182637e-05	6.2546910182637e-05	0	0	6.2546910182637e-05	9.38203652739555e-05	6.2546910182637e-05	3.12734550913185e-05	3.12734550913185e-05	3.12734550913185e-05	9.38203652739555e-05	3.12734550913185e-05	0	3.12734550913185e-05	3.12734550913185e-05	3.12734550913185e-05
k__Bacteria|p__Firmicutes|c__Clostridia|o__Peptostreptococcales-Tissierellales|f__Peptostreptococcaceae|g__Romboutsia	0.113335001250938	0.0708656492369277	0.0954778583937953	0.121966474856142	0.0584500875656742	0.0470665499124344	0.120871903927946	0.0615461596197147	0.0696459844883663	0.0764635976982737	0.0252689517137853	0.0313360020015011	0.00600450337753315	0.0253627720790593	0.0514448336252189	0.0613272454340755	0.0189204403302477	0.0119151863897923	0.0111020765574181	0.00903802852139104
k__Bacteria|p__Firmicutes|c__Bacilli|o__Erysipelotrichales|f__Erysipelatoclostridiaceae|g__Erysipelatoclostridium	9.38203652739555e-05	6.2546910182637e-05	3.12734550913185e-05	6.2546910182637e-05	6.2546910182637e-05	0.000156367275456592	3.12734550913185e-05	0.000187640730547911	3.12734550913185e-05	6.2546910182637e-05	0.00250187640730548	0	3.12734550913185e-05	0	0.000281461095821866	9.38203652739555e-05	0.000187640730547911	0.000312734550913185	0.000187640730547911	9.38203652739555e-05
k__Bacteria|p__Firmicutes|c__Clostridia|o__Peptostreptococcales-Tissierellales|f__Anaerovoracaceae|g__Family_XIII_UCG-001	0.000125093820365274	9.38203652739555e-05	0.000500375281461096	0.00040655491618714	0.000813109832374281	0.00137603202401801	0.000250187640730548	0.000125093820365274	0.000750562922191644	0.000187640730547911	0.000562922191643733	0.00062546910182637	0.000218914185639229	0.000187640730547911	0.00040655491618714	0.000437828371278459	6.2546910182637e-05	0	0.000844383287465599	0.000281461095821866
k__Bacteria|p__Firmicutes|c__Clostridia|o__Oscillospirales|f__Oscillospiraceae|g__Intestinimonas	0.000187640730547911	0.000875656742556918	0.000250187640730547	0.000469101826369777	0.00106329747310483	0.00265824368276207	0.00062546910182637	0.000281461095821866	0.000500375281461095	0.00143857893420066	0.000906930197648236	0.000531648736552414	0.000344008006004502	0.000312734550913184	0.000719289467100326	0.00109457092819615	3.12734550913185e-05	0.000125093820365274	0.00137603202401801	0.000562922191643733
k__Bacteria|p__Firmicutes|c__Clostridia|o__Lachnospirales|f__Lachnospiraceae|g__Anaerostipes	0	9.38203652739555e-05	0	0	0	0	0	0	0.000187640730547911	0.000844383287465599	0.000156367275456592	3.12734550913185e-05	0.00369026770077558	0.000187640730547911	0	0.000500375281461096	0	0	0	0.0117275456592444
k__Bacteria|p__Firmicutes|c__Clostridia|o__Monoglobales|f__Monoglobaceae|g__Monoglobus	0.00290843132349264	0.00688016012009008	0.00178258694020515	0.00440955716787592	0.00356517388041032	0.00469101826369778	0.00835001250938206	0.0102576932699525	0.0137603202401801	0.00928821616212161	0.0109457092819614	0.00594195646735052	0.00531648736552416	0.00193895421566177	0.00641105829372029	0.00684888666499874	0.00190768076057045	0.0054103077307981	0.00290843132349262	0.00928821616212159
k__Bacteria|p__Actinobacteriota|c__Actinobacteria|o__Corynebacteriales|f__Corynebacteriaceae|g__Corynebacterium	0	0	0	0	0	0	3.12734550913185e-05	0	0	3.12734550913185e-05	3.12734550913185e-05	0.000125093820365274	0	0	0.000187640730547911	0.000125093820365274	0.000125093820365274	6.2546910182637e-05	0.000125093820365274	0.000312734550913185
k__Bacteria|p__Firmicutes|c__Clostridia|o__Lachnospirales|f__Lachnospiraceae|g__Roseburia	0.00193895421566177	0.00888166124593445	0.0120715536652489	0.00347135351513637	0.00744308231173379	0.0174818613960471	0.00143857893420066	0.00150112584438329	0.00415936952714536	0.00697398048536403	0.0239554665999498	0.00669251938954217	0.0857518138603953	0.0016887665749312	0.0545721791343506	0.00609832374280711	0.00193895421566175	0.000531648736552415	0.00340880660495371	0.00381536152114086
k__Bacteria|p__Firmicutes|c__Clostridia|o__Clostridiales|f__Clostridiaceae|g__Clostridium_sensu_stricto_1	0.136477358018514	0.0756192144108081	0.080810607955967	0.112740805604203	0.037121591193395	0.0272391793845384	0.142388041030773	0.0868151113335001	0.0407180385288967	0.0393732799599699	0.0782461846384789	0.0464723542656993	0.00766199649737303	0.0161683762822117	0.0413122341756317	0.0507568176132099	0.0466287215411559	0.0577620715536653	0.0243932949712284	0.0252689517137853
k__Bacteria|p__Firmicutes|c__Clostridia|o__Lachnospirales|f__Lachnospiraceae|g__ASF356	0	0	3.12734550913185e-05	0	0.000312734550913185	0.000218914185639229	0	0	0	0	0	3.12734550913185e-05	3.12734550913185e-05	0	6.2546910182637e-05	0	3.12734550913185e-05	3.12734550913185e-05	0	3.12734550913185e-05
k__Bacteria|p__Firmicutes|c__Clostridia|o__Lachnospirales|f__Lachnospiraceae|g__Eubacterium_xylanophilum_group	0.000844383287465599	0.00972604453340005	0.0156367275456592	0.00566049537152865	0.00994495871903928	0.00906930197648237	0.00537903427570678	0.000844383287465599	0.021797598198649	0.00497247935951964	0.00312734550913185	0.0035651738804103	0.0178571428571429	0.00569176882661996	0.0127595696772579	0.00741180885664248	0.000281461095821866	0.000844383287465599	0.00509757317988492	0.00988241180885664
k__Bacteria|p__Firmicutes|c__Clostridia|o__Lachnospirales|f__Lachnospiraceae|g__Lachnospiraceae_FCS020_group	0.000719289467100325	0.000437828371278459	0.000437828371278459	0.000719289467100325	0.000250187640730548	0.000312734550913185	0.000344008006004503	0.000125093820365274	0.000125093820365274	9.38203652739555e-05	0.000344008006004503	9.38203652739555e-05	0	3.12734550913185e-05	9.38203652739555e-05	0	0.000156367275456592	0.000375281461095822	0.000156367275456592	9.38203652739555e-05
k__Bacteria|p__Firmicutes|c__Bacilli|o__Erysipelotrichales|f__Erysipelotrichaceae|g__Allobaculum	0.00040655491618714	0.00040655491618714	0.000187640730547911	0.000125093820365274	0.000187640730547911	0.000156367275456592	0.000125093820365274	0.000250187640730547	0.00206404803602702	0.00115711783837878	0.000218914185639229	0.000562922191643733	0.00184513385038779	0.00150112584438329	0.000250187640730548	0.000562922191643733	0.00153239929947461	0.000781836377282962	0.000375281461095822	0.00172004003002252
k__Bacteria|p__Firmicutes|c__Bacilli|o__Erysipelotrichales|f__Erysipelotrichaceae|g__Dubosiella	0.00678633975481611	0.0187953465098824	0.00597322992244183	0.00293970477858394	0.00100075056292219	0.00162621966474856	0.00631723792844634	0.0116024518388791	0.00469101826369777	0.004221916437328	0.018951713785339	0.029459594696022	0.0594195646735051	0.0435951963972981	0.00750562922191643	0.02514385789342	0.0178571428571428	0.0165749311983988	0.0202651988991743	0.0391543657743308
k__Bacteria|p__Firmicutes|c__Clostridia|o__Christensenellales|f__Christensenellaceae|g__Christensenella_sp._Marseille-P2437	0.000218914185639229	0.000531648736552414	0.000594195646735051	0.000531648736552414	0.000156367275456592	0.000281461095821866	0.000437828371278459	0.000156367275456592	0.000469101826369777	0.000500375281461096	0.000250187640730548	0.000312734550913185	3.12734550913185e-05	0.000312734550913185	0	0.000156367275456592	0	0.000187640730547911	9.38203652739555e-05	6.2546910182637e-05
k__Bacteria|p__Firmicutes|c__Clostridia|o__Oscillospirales|f__Butyricicoccaceae|g__Butyricicoccus	0.000156367275456593	0.000218914185639229	9.38203652739555e-05	9.38203652739555e-05	0.000531648736552414	0.000437828371278459	0.000156367275456593	6.2546910182637e-05	0.000156367275456592	0.000156367275456593	0.000344008006004503	0.000156367275456593	0.00021891418563923	9.38203652739555e-05	0.000156367275456592	0.000187640730547912	3.12734550913185e-05	0	0.000531648736552415	6.2546910182637e-05
k__Bacteria|p__Firmicutes|c__Clostridia|o__Lachnospirales|f__Lachnospiraceae|g__Oribacterium	0	0	0	0	0	0	0	0	0	0	3.12734550913185e-05	0	0	0	0	0	3.12734550913185e-05	0.00159494620965724	0	0
k__Bacteria|p__Firmicutes|c__Clostridia|o__Lachnospirales|f__Lachnospiraceae|g__Lachnospiraceae_UCG-001	0.000344008006004503	0.000187640730547911	0.00209532149111835	0.00193895421566175	0.000500375281461096	0.00184513385038779	0.000531648736552415	0.000187640730547911	0.00106329747310483	0.00131348511383538	0.000187640730547911	0.00534776082061546	0.00062546910182637	6.2546910182637e-05	0.00178258694020516	0.0011883912934701	0.000187640730547911	0.000437828371278459	0.0011883912934701	0.000344008006004504
k__Bacteria|p__Firmicutes|c__Clostridia|o__Oscillospirales|f__Ruminococcaceae|g__Ruminococcus	0.0406867650738054	0.0537590693019764	0.02798974230673	0.0343695271453589	0.0324305729296971	0.103702777082813	0.025738053540155	0.0210783087315486	0.0256442331748811	0.0160745559169377	0.0172316737553164	0.021015761821366	0.0161371028271204	0.018076057042782	0.0284901175881911	0.0140105078809107	0.0157305479109332	0.00694270703027271	0.0219226920190143	0.0178884163122341
k__Bacteria|p__Firmicutes|c__Clostridia|o__Lachnospirales|f__Lachnospiraceae|g__Lachnospiraceae_ND3007_group	0	0	0	0	0	0	0	0	0	0	0.000250187640730548	0	0	0	0	0	0	0	0	0
k__Bacteria|p__Firmicutes|c__Clostridia|o__Lachnospirales|f__Lachnospiraceae|g__Lachnospiraceae_UCG-006	0.000969477107830873	0.00606705028771579	0.00312734550913184	0.00303352514385789	0.00293970477858394	0.0033775331498624	0.00159494620965724	0.00021891418563923	0.00412809607205404	0.0027207905929447	0.00231423567675757	0.000688016012009007	0.00215786840130098	0.00143857893420065	0.000500375281461094	0.00272079059294471	0.000250187640730548	0.00190768076057043	0.00187640730547912	0.00290843132349262
k__Bacteria|p__Firmicutes|c__Clostridia|o__Lachnospirales|f__Lachnospiraceae|g__Bacteroides_pectinophilus_group	6.2546910182637e-05	0	0.0101638729046785	0.00766199649737303	0.00600450337753315	0.0028771578684013	0.000281461095821866	9.38203652739555e-05	0.00440955716787591	0.000844383287465599	0.000500375281461096	0.000125093820365274	9.38203652739555e-05	0	0	0	0	0	0.00419064298223668	6.2546910182637e-05
k__Bacteria|p__Firmicutes|c__Clostridia|o__Lachnospirales|f__Lachnospiraceae|g__Acetitomaculum	0.000156367275456593	0.00172004003002252	0.00262697022767076	0.00175131348511383	0.00306479859894921	0.0025331498623968	0.000500375281461095	0.000312734550913185	0.0037215411558669	0.00218914185639229	0.00115711783837878	0.000281461095821866	0.000125093820365274	0.000813109832374281	0.00265824368276207	0.0038779084313235	0.000531648736552415	6.2546910182637e-05	0.00206404803602702	0.000562922191643733
k__Bacteria|p__Firmicutes|c__Clostridia|o__Oscillospirales|f__Ruminococcaceae|g__Paludicola	0.000156367275456592	0	3.12734550913185e-05	6.2546910182637e-05	0.000312734550913185	6.2546910182637e-05	0.000125093820365274	0	6.2546910182637e-05	6.2546910182637e-05	0.00778709031773831	0.000562922191643733	0	0	9.38203652739555e-05	0	0	0	0.000187640730547911	3.12734550913185e-05
k__Bacteria|p__Firmicutes|c__Clostridia|o__Lachnospirales|f__Lachnospiraceae|g__Frisingicoccus	0.000312734550913185	0	0	3.12734550913185e-05	3.12734550913185e-05	3.12734550913185e-05	0.00040655491618714	0.000750562922191644	0	3.12734550913185e-05	0.00062546910182637	0.000156367275456592	0.00262697022767075	0.000500375281461096	0.000218914185639229	6.2546910182637e-05	0.00137603202401801	0.00268951713785339	0.000500375281461096	0.000125093820365274
k__Bacteria|p__Actinobacteriota|c__Coriobacteriia|o__Coriobacteriales|f__Eggerthellaceae|g__Enterorhabdus	0.00200150112584437	0.0079434575931949	0.00494120590442832	0.00703652739554667	0.00747435576682512	0.005597948461346	0.00340880660495372	0.00203277458093571	0.00131348511383538	0.004909932449337	0.000719289467100325	0.00187640730547911	0.00178258694020515	0.00222041531148361	0.00125093820365274	0.0021891418563923	0.00156367275456592	0.00340880660495372	0.0021891418563923	0.00472229171878909
k__Bacteria|p__Firmicutes|c__Clostridia|o__Oscillospirales|f__Ruminococcaceae|g__Candidatus_Soleaferrea	6.2546910182637e-05	6.2546910182637e-05	6.2546910182637e-05	0.00021891418563923	6.2546910182637e-05	6.2546910182637e-05	0.000281461095821866	0.00021891418563923	9.38203652739555e-05	0.000125093820365274	0.000187640730547911	0	6.2546910182637e-05	0.000125093820365274	3.12734550913185e-05	0.000125093820365274	9.38203652739555e-05	0.000125093820365274	0	0.000125093820365274
k__Bacteria|p__Firmicutes|c__Clostridia|o__Oscillospirales|f__Butyricicoccaceae|g__UCG-009	0.000125093820365274	0.000156367275456593	6.2546910182637e-05	9.38203652739555e-05	0.000437828371278457	0.000500375281461095	0.000344008006004503	6.2546910182637e-05	0.000344008006004502	0.000218914185639229	0.000344008006004503	0.000469101826369777	0.000187640730547912	9.38203652739555e-05	0.000281461095821866	6.2546910182637e-05	6.2546910182637e-05	0	0.00062546910182637	6.2546910182637e-05
k__Bacteria|p__Firmicutes|c__Clostridia|o__Oscillospirales|f__Oscillospiraceae|g__NK4A214_group	0.00797473104828621	0.014917438078559	0.0128846634976231	0.0247373029772329	0.0113209907430574	0.0166687515636727	0.0089754816112084	0.00866274706029523	0.00293970477858394	0.00525394045534152	0.0114773580185138	0.00788091068301226	0.00822491868901677	0.00500375281461095	0.0108206154615961	0.0076307230422817	0.00681761320990743	0.00803727795846885	0.0131035776832625	0.0060983237428071
k__Bacteria|p__Firmicutes|c__Clostridia|o__Lachnospirales|f__Lachnospiraceae|g__Lachnoclostridium	0.0038779084313235	0.000344008006004502	0.000625469101826369	0.000656742556917687	0.000813109832374281	0.00165749311983987	0.000312734550913185	3.12734550913185e-05	0.000187640730547912	0.000312734550913184	0.000750562922191644	0.000156367275456592	0.000469101826369777	6.2546910182637e-05	0.000500375281461095	0.000813109832374281	6.2546910182637e-05	0	0.000750562922191644	0.00040655491618714
k__Bacteria|p__Firmicutes|c__Clostridia|o__Lachnospirales|f__Lachnospiraceae|g__Coprococcus	0.000281461095821866	0.00297097823367526	0.000813109832374281	0.000156367275456592	0.000969477107830873	0.000562922191643733	0.000594195646735051	0.000218914185639229	0.000281461095821866	9.38203652739555e-05	0.000125093820365274	0.000562922191643733	0.00128221165874406	0.000281461095821866	0.000375281461095822	0.000375281461095822	3.12734550913185e-05	0.00193895421566175	0.000156367275456593	3.12734550913185e-05
k__Bacteria|p__Firmicutes|c__Clostridia|o__Oscillospirales|f__Ruminococcaceae|g__UBA1819	3.12734550913185e-05	0.000437828371278458	0.000594195646735051	0.000437828371278459	0.000688016012009007	0.000656742556917688	0.000562922191643733	6.2546910182637e-05	0.000187640730547911	0.000281461095821866	0.000250187640730548	0.000187640730547911	0.000562922191643732	0.000250187640730547	9.38203652739555e-05	0.000375281461095822	9.38203652739555e-05	9.38203652739555e-05	0.000531648736552414	0.000187640730547911
k__Bacteria|p__Firmicutes|c__Clostridia|o__Christensenellales|f__Christensenellaceae|g__Christensenellaceae_R-7_group	0.00885038779084312	0.0076307230422817	0.00600450337753316	0.0079747310482862	0.00797473104828622	0.00709907430572929	0.00888166124593444	0.0167000250187641	0.00688016012009007	0.00509757317988493	0.00885038779084313	0.00331498623967977	0.0112584438328746	0.00447210407805857	0.009819864898674	0.00375281461095822	0.00916312234175631	0.0135101325994496	0.00753690267700775	0.00434701025769327
k__Bacteria|p__Firmicutes|c__Clostridia|o__Lachnospirales|f__Lachnospiraceae|g__Acetatifactor	0.000187640730547911	0.000156367275456593	3.12734550913185e-05	0	9.38203652739555e-05	0.000156367275456593	0	3.12734550913185e-05	3.12734550913185e-05	6.2546910182637e-05	0	0.000125093820365274	0.000187640730547911	6.2546910182637e-05	3.12734550913185e-05	6.2546910182637e-05	0	0	9.38203652739555e-05	0
k__Bacteria|p__Actinobacteriota|c__Coriobacteriia|o__Coriobacteriales|f__Atopobiaceae|g__Coriobacteriaceae_UCG-002	0.000125093820365274	0.000719289467100325	0.000187640730547911	0	0.00312734550913185	0.00222041531148362	0.000218914185639229	0.000281461095821866	0.000312734550913185	0.000719289467100325	0.000906930197648236	0.00653615211408557	0.00850637978483862	0.0381848886664999	0.000344008006004503	0.00150112584438329	0.00156367275456593	0.0087878408806605	0.004909932449337	0.0187953465098824
k__Bacteria|p__Firmicutes|c__Clostridia|o__Oscillospirales|f__Oscillospiraceae|g__UCG-005	0.058731548661496	0.0200775581686263	0.0191706279709782	0.00713034776082062	0.0198273705278959	0.0103515136352264	0.0140730547910934	0.0103827870903177	0.0181698774080561	0.0068801601200901	0.0989492119089317	0.0111958969226919	0.0137915936952712	0.0110708031023267	0.0324618463847885	0.00415936952714537	0.034963722792094	0.0452214160620465	0.0248311233425068	0.0109144358268702
k__Bacteria|p__Firmicutes|c__Clostridia|o__Oscillospirales|f__Ruminococcaceae|g__Negativibacillus	0.00021891418563923	0.000125093820365274	3.12734550913185e-05	0.000125093820365274	0.000218914185639229	0.000312734550913185	6.2546910182637e-05	6.2546910182637e-05	0	0.00021891418563923	9.38203652739555e-05	3.12734550913185e-05	0	0	6.2546910182637e-05	0.000250187640730548	3.12734550913185e-05	0	3.12734550913185e-05	0
k__Bacteria|p__Firmicutes|c__Clostridia|o__Lachnospirales|f__Lachnospiraceae|g__Eubacterium_ruminantium_group	3.12734550913185e-05	0	0.0403114836127095	6.2546910182637e-05	0.0215161371028271	0.000719289467100325	6.2546910182637e-05	0.00140730547910933	3.12734550913185e-05	0	0	0	3.12734550913185e-05	0.00247060295221416	0	0	6.2546910182637e-05	0	0	0.000187640730547911
k__Bacteria|p__Firmicutes|c__Clostridia|o__Lachnospirales|f__Lachnospiraceae|g__Shuttleworthia	9.38203652739555e-05	0.000218914185639229	0.000562922191643733	0.000312734550913185	0.000312734550913185	0.000344008006004503	0.000156367275456592	0	0.000125093820365274	0.000312734550913185	0.000156367275456592	0.00040655491618714	0.000312734550913185	9.38203652739555e-05	9.38203652739555e-05	9.38203652739555e-05	0	3.12734550913185e-05	0.000344008006004503	6.2546910182637e-05
k__Bacteria|p__Firmicutes|c__Clostridia|o__Oscillospirales|f__Ruminococcaceae|g__Anaerofilum	3.12734550913185e-05	3.12734550913185e-05	6.2546910182637e-05	0	6.2546910182637e-05	3.12734550913185e-05	6.2546910182637e-05	3.12734550913185e-05	0	9.38203652739555e-05	6.2546910182637e-05	3.12734550913185e-05	9.38203652739555e-05	3.12734550913185e-05	0.000125093820365274	3.12734550913185e-05	0	0	3.12734550913185e-05	0
k__Bacteria|p__Firmicutes|c__Clostridia|o__Lachnospirales|f__Lachnospiraceae|g__A2	0	0	0	0	0.000688016012009007	0	6.2546910182637e-05	0	0	0	6.2546910182637e-05	0	0	0	3.12734550913185e-05	0	0	3.12734550913185e-05	0.000125093820365274	0
k__Bacteria|p__Firmicutes|c__Clostridia|o__Lachnospirales|f__Lachnospiraceae|g__Sellimonas	0	0	6.2546910182637e-05	9.38203652739555e-05	6.2546910182637e-05	3.12734550913185e-05	0	3.12734550913185e-05	6.2546910182637e-05	0	0	0	0	0	0	0	9.38203652739555e-05	0	0	3.12734550913185e-05
k__Bacteria|p__Bacteroidota|c__Bacteroidia|o__Bacteroidales|f__Tannerellaceae|g__Parabacteroides	0.000187640730547911	0.000312734550913185	0	0.000125093820365274	0	3.12734550913185e-05	0	3.12734550913185e-05	0.000469101826369777	0.000187640730547911	0	0.000250187640730548	0.000844383287465599	0.000250187640730547	0.00121966474856142	0.00134475856892669	0.000187640730547911	0.000844383287465599	6.2546910182637e-05	9.38203652739555e-05
k__Bacteria|p__Firmicutes|c__Clostridia|o__Peptostreptococcales-Tissierellales|f__Anaerovoracaceae|g__Anaerovorax	0.000344008006004503	0.000344008006004503	9.38203652739555e-05	3.12734550913185e-05	0.00040655491618714	9.38203652739555e-05	0.00137603202401802	0.000625469101826369	0.000156367275456592	0.000218914185639229	0.000156367275456592	6.2546910182637e-05	0.000375281461095822	6.2546910182637e-05	0.000125093820365274	0.000218914185639229	0	0.000156367275456593	0.000375281461095822	0.000125093820365274
k__Bacteria|p__Firmicutes|c__Clostridia|o__Oscillospirales|f__Oscillospiraceae|g__Oscillibacter	0.00403427570678009	0.0018451338503878	0.000719289467100325	0.000281461095821867	0.000969477107830874	0.00306479859894923	0.00268951713785339	0.00021891418563923	0.00140730547910934	0.00193895421566175	0.00112584438328746	0.000875656742556918	0.000688016012009007	0.000469101826369778	0.000875656742556918	0.00150112584438328	3.12734550913185e-05	6.2546910182637e-05	0.00350262697022767	0.000969477107830874
k__Bacteria|p__Firmicutes|c__Clostridia|o__Lachnospirales|f__Lachnospiraceae|g__Tyzzerella	0	0	0.000156367275456592	0.000969477107830873	0.00062546910182637	0.000250187640730548	0	0	0.000437828371278458	3.12734550913185e-05	0	0.000187640730547911	0	0	0.00172004003002252	0	0	0	0.000500375281461096	3.12734550913185e-05
k__Bacteria|p__Firmicutes|c__Clostridia|o__Lachnospirales|f__Lachnospiraceae|g__Eisenbergiella	0	0	0	0	6.2546910182637e-05	0.000218914185639229	6.2546910182637e-05	0	0.000156367275456593	0.000156367275456593	0.000187640730547911	0.000187640730547911	0.000187640730547911	0	0	6.2546910182637e-05	0	0	0.000125093820365274	3.12734550913185e-05
k__Bacteria|p__Firmicutes|c__Clostridia|o__Oscillospirales|f__Butyricicoccaceae|g__UCG-008	0	0	0	0	0	0	0	0	0	0	0	0	0	0	0	0	0	0.000125093820365274	0	0
k__Bacteria|p__Actinobacteriota|c__Coriobacteriia|o__Coriobacteriales|f__Eggerthellaceae|g__DNF00809	6.2546910182637e-05	0.00040655491618714	0.000156367275456593	0.000437828371278458	0.000500375281461095	0.000218914185639229	9.38203652739555e-05	6.2546910182637e-05	0.000250187640730548	0.000344008006004503	0.000125093820365274	0.000781836377282963	0.000281461095821866	0.000281461095821866	9.38203652739555e-05	0.000312734550913185	0.000187640730547911	0.000218914185639229	9.38203652739555e-05	0.000187640730547911
k__Bacteria|p__Actinobacteriota|c__Coriobacteriia|o__Coriobacteriales|f__Eggerthellaceae|g__Gordonibacter	9.38203652739555e-05	0.000656742556917688	0.000437828371278459	0.00062546910182637	0.000375281461095822	0.000500375281461096	0.000813109832374281	0.000218914185639229	0.000125093820365274	0.000719289467100325	0.000187640730547911	0.00062546910182637	0.000375281461095822	0.000281461095821866	0.000156367275456592	0.000312734550913185	9.38203652739555e-05	6.2546910182637e-05	0.000281461095821866	0.000750562922191644
k__Bacteria|p__Firmicutes|c__Clostridia|o__Lachnospirales|f__Lachnospiraceae|g__Marvinbryantia	0.00860020015011258	0.0060983237428071	0.00312734550913186	0.0050662997247936	0.0016887665749312	0.00140730547910933	0.00290843132349261	0.00459719789842383	0.00281461095821866	0.00193895421566175	0.0050662997247936	0.0015011258443833	0.00350262697022767	0.00140730547910933	0.00550412809607206	0.00162621966474856	0.00647360520390294	0.0146047035276457	0.00150112584438329	0.00146985238929197
k__Bacteria|p__Actinobacteriota|c__Actinobacteria|o__Micrococcales|f__Micrococcaceae|g__Rothia	0.000469101826369777	0.000312734550913185	0.000312734550913185	0.000281461095821866	0.000250187640730548	0.000156367275456592	0.000344008006004503	0.000594195646735051	6.2546910182637e-05	0.000250187640730548	3.12734550913185e-05	0.000250187640730548	0.000125093820365274	0	0.000218914185639229	0.000156367275456592	6.2546910182637e-05	0	0	0.000187640730547911
k__Bacteria|p__Firmicutes|c__Clostridia|o__Oscillospirales|f__Oscillospiraceae|g__Papillibacter	0.000562922191643733	0.000531648736552414	0.00021891418563923	0.000562922191643733	0.000437828371278458	0.000750562922191643	0.00021891418563923	3.12734550913185e-05	3.12734550913185e-05	0.000750562922191644	0.000375281461095822	0.000562922191643733	0.00021891418563923	0.000281461095821866	0.000500375281461096	0.000125093820365274	9.38203652739555e-05	3.12734550913185e-05	0.00125093820365274	0.000156367275456593
k__Bacteria|p__Desulfobacterota|c__Desulfovibrionia|o__Desulfovibrionales|f__Desulfovibrionaceae|g__Bilophila	3.12734550913185e-05	0	0	0	3.12734550913185e-05	6.2546910182637e-05	0	3.12734550913185e-05	3.12734550913185e-05	3.12734550913185e-05	0	0	0	0	0	0	0	0	0	0
k__Bacteria|p__Firmicutes|c__Bacilli|o__Erysipelotrichales|f__Erysipelotrichaceae|g__Turicibacter	0.164279459594697	0.114742306730048	0.14113710282712	0.125125093820365	0.101982737052789	0.0654866149612209	0.161402301726294	0.0812797097823367	0.0544783587690769	0.0652677007755817	0.0570427820865649	0.0198899174380785	0.0346822616962721	0.032712034025519	0.045565424068051	0.0338066049537153	0.0609519639729797	0.0613585188891669	0.0286152114085565	0.0247998498874155
k__Bacteria|p__Firmicutes|c__Bacilli|o__Lactobacillales|f__Aerococcaceae|g__Globicatella	0	3.12734550913185e-05	0	9.38203652739555e-05	0	3.12734550913185e-05	0	3.12734550913185e-05	0	3.12734550913185e-05	0	0	0	0	0	0	0	0	0	0
k__Bacteria|p__Firmicutes|c__Clostridia|o__Oscillospirales|f__Oscillospiraceae|g__Sporobacter	3.12734550913185e-05	0	0	0	6.2546910182637e-05	9.38203652739555e-05	3.12734550913185e-05	0	0	3.12734550913185e-05	3.12734550913185e-05	3.12734550913185e-05	3.12734550913185e-05	0	0	0	0	0	0	6.2546910182637e-05
k__Bacteria|p__Firmicutes|c__Bacilli|o__Lactobacillales|f__Leuconostocaceae|g__Weissella|s__Weissella_hellenica	0	0	0	0	0	0	0	0	0	0	9.38203652739555e-05	9.38203652739555e-05	3.12734550913185e-05	0.000187640730547911	0.000344008006004503	0.000125093820365274	0.000125093820365274	6.2546910182637e-05	9.38203652739555e-05	0.000562922191643733
k__Bacteria|p__Firmicutes|c__Bacilli|o__Lactobacillales|f__Lactobacillaceae|g__Lactobacillus|s__Lactobacillus_acidophilus_CFH	0.0187015261446085	0.0233299974981236	0.0502251688766575	0.0199837378033525	0.110739304478359	0.073742807105329	0.10198273705279	0.0169502126594946	0.212909682261696	0.245121341005754	0.253721541155867	0.378971728796597	0.31689392044033	0.371122091568676	0.261696272204153	0.256254691018264	0.462065298974231	0.35745559169377	0.333218663997998	0.370871903927946
k__Bacteria|p__Actinobacteriota|c__Coriobacteriia|o__Coriobacteriales|f__Eggerthellaceae|g__Enterorhabdus|s__mouse_gut_metagenome	0.000125093820365274	0	6.2546910182637e-05	9.38203652739555e-05	0.000281461095821866	0.000250187640730548	9.38203652739555e-05	0.000125093820365274	0	3.12734550913185e-05	6.2546910182637e-05	6.2546910182637e-05	3.12734550913185e-05	3.12734550913185e-05	0	9.38203652739555e-05	6.2546910182637e-05	6.2546910182637e-05	9.38203652739555e-05	9.38203652739555e-05
k__Bacteria|p__Proteobacteria|c__Gammaproteobacteria|o__Pasteurellales|f__Pasteurellaceae|g__Rodentibacter|s__Pasteurella_sp._V4	3.12734550913185e-05	0	6.2546910182637e-05	3.12734550913185e-05	0	6.2546910182637e-05	0	0	0.000156367275456592	0.000125093820365274	0	0	0	0	0	0	0	0	6.2546910182637e-05	0
k__Bacteria|p__Firmicutes|c__Clostridia|o__Lachnospirales|f__Lachnospiraceae|g__Lachnospiraceae_UCG-006|s__Lachnospiraceae_bacterium_M18-1	0	3.12734550913185e-05	0	3.12734550913185e-05	9.38203652739555e-05	0	0	0	3.12734550913185e-05	6.2546910182637e-05	0.000125093820365274	0	0	3.12734550913185e-05	3.12734550913185e-05	9.38203652739555e-05	0	0	3.12734550913185e-05	0
k__Bacteria|p__Firmicutes|c__Bacilli|o__Bacillales|f__Bacillaceae|g__Bacillus|s__Bacillus_sp._LL01	3.12734550913185e-05	0	0	6.2546910182637e-05	3.12734550913185e-05	3.12734550913185e-05	0	3.12734550913185e-05	0	0	3.12734550913185e-05	0	9.38203652739555e-05	3.12734550913185e-05	3.12734550913185e-05	0	3.12734550913185e-05	0	0	0
k__Bacteria|p__Actinobacteriota|c__Actinobacteria|o__Bifidobacteriales|f__Bifidobacteriaceae|g__Bifidobacterium|s__Bifidobacterium_animalis_subsp._animalis_ATCC_27672	6.2546910182637e-05	0	6.2546910182637e-05	0	0	0	0	0	0.000187640730547911	0.000125093820365274	0.00243932949712284	0.0037215411558669	0.00497247935951964	0.00569176882661997	0.000531648736552414	0.00187640730547911	0.0768388791593695	0.0389979984988742	0.00431573680260195	0.00835001250938204
k__Bacteria|p__Verrucomicrobiota|c__Verrucomicrobiae|o__Verrucomicrobiales|f__Akkermansiaceae|g__Akkermansia|s__gut_metagenome	0	3.12734550913185e-05	3.12734550913185e-05	0	0.000594195646735051	3.12734550913185e-05	0.00553540155116337	0.00409682261696272	0.000312734550913185	0.00325243932949712	3.12734550913185e-05	3.12734550913185e-05	0.00378408806604954	6.2546910182637e-05	0.00428446334751063	0.00835001250938204	0	0	0	0.000125093820365274
k__Bacteria|p__Firmicutes|c__Bacilli|o__Lactobacillales|f__Lactobacillaceae|g__Lactobacillus|s__Lactobacillus_murinus_DSM_20452_NBRC_14221	0.0475043782837128	0.0193269952464348	0.0241431073304979	0.0284901175881911	0.00390918188641481	0.00128221165874406	0.00281461095821866	0.231486114585939	0.0121028271203403	0.000594195646735051	0.00134475856892669	0.0232987240430323	0.00866274706029522	0.000469101826369777	0.026707530647986	0.00500375281461096	0.0016887665749312	0.00172004003002252	0.00146985238929197	0.00275206404803603
k__Bacteria|p__Firmicutes|c__Bacilli|o__Lactobacillales|f__Lactobacillaceae|g__Lactobacillus|s__Lactobacillus_reuteri	0.0104140605454091	0.00581686264698524	0.0434701025769327	0.0181386039529647	0.0314923692769577	0.0114773580185139	0.029459594696022	0.0170753064798599	0.0352451838879159	0.0494746059544659	0.00243932949712284	0.0153865399049287	0.00503502626970228	0.00143857893420065	0.0216412309231924	0.00494120590442832	9.38203652739555e-05	0.000281461095821866	0.000938203652739555	0.00481611208406305
k__Bacteria|p__Firmicutes|c__Clostridia|o__Lachnospirales|f__Lachnospiraceae|g__Blautia|s__Blautia_sp._Marseille-P2398	0	0	3.12734550913185e-05	6.2546910182637e-05	0	0	0	0	0	0	0.00150112584438329	0.000156367275456592	9.38203652739555e-05	0	0.000187640730547911	0	0.000156367275456592	0.00387790843132349	0	0
k__Bacteria|p__Firmicutes|c__Clostridia|o__Lachnospirales|f__Lachnospiraceae|g__Lachnospiraceae_NK4A136_group|s__Lachnospiraceae_bacterium_COE1	0.000125093820365274	3.12734550913185e-05	0.000250187640730548	0.000156367275456592	0.000312734550913185	0.000312734550913185	0	3.12734550913185e-05	0.000469101826369777	0.000938203652739555	0.00112584438328747	9.38203652739555e-05	0.000469101826369777	0	0.00262697022767075	9.38203652739555e-05	0	0	0.000250187640730548	0.000281461095821866
k__Bacteria|p__Firmicutes|c__Clostridia|o__Oscillospirales|f__Ruminococcaceae|g__Ruminococcus|s__Ruminococcus_flavefaciens_007c	0.000906930197648236	3.12734550913185e-05	0.000187640730547911	0.000156367275456592	0.00040655491618714	0.00375281461095822	0.00040655491618714	0.000156367275456592	0	0	0.000250187640730548	0.000656742556917688	0.00178258694020515	0	0.00206404803602702	0.00500375281461096	0.000187640730547911	0.00143857893420065	3.12734550913185e-05	9.38203652739555e-05
k__Bacteria|p__Firmicutes|c__Bacilli|o__Staphylococcales|f__Staphylococcaceae|g__Staphylococcus|s__Staphylococcus_haemolyticus	0	0	3.12734550913185e-05	3.12734550913185e-05	0	0	6.2546910182637e-05	0	0	3.12734550913185e-05	9.38203652739555e-05	0.000531648736552414	0	0	0	6.2546910182637e-05	3.12734550913185e-05	3.12734550913185e-05	3.12734550913185e-05	3.12734550913185e-05
k__Bacteria|p__Firmicutes|c__Bacilli|o__Staphylococcales|f__Staphylococcaceae|g__Staphylococcus|s__Staphylococcus_sciuri	3.12734550913185e-05	3.12734550913185e-05	0	0	0	0	0	0	0	6.2546910182637e-05	0	0	0	0	0	0	0	0	0	0
k__Bacteria|p__Bacteroidota|c__Bacteroidia|o__Bacteroidales|f__Rikenellaceae|g__Alistipes|s__gut_metagenome	0.000187640730547911	0.000250187640730548	6.2546910182637e-05	0.000156367275456592	0.000906930197648236	0.00172004003002252	9.38203652739555e-05	0.000531648736552414	6.2546910182637e-05	0.000750562922191644	0.00250187640730548	0.000344008006004503	0.000594195646735051	0.00062546910182637	0.000750562922191644	0.00103202401801351	9.38203652739555e-05	0.000281461095821866	0.00150112584438329	0.000688016012009007
k__Bacteria|p__Proteobacteria|c__Gammaproteobacteria|o__Enterobacterales|f__Enterobacteriaceae|g__Escherichia-Shigella|s__Escherichia_coli	0.000125093820365274	0	0	0	0	0	0	0	0	0	0	3.12734550913185e-05	3.12734550913185e-05	0.0054103077307981	0.000531648736552414	0.000125093820365274	0	3.12734550913185e-05	0.000125093820365274	0.000125093820365274
k__Bacteria|p__Firmicutes|c__Clostridia|o__Oscillospirales|f__Ruminococcaceae|g__uncultured|s__Ruminococcaceae_bacterium	0.000469101826369777	0.00040655491618714	0.000437828371278459	0.000938203652739555	0.000531648736552414	0.000500375281461096	9.38203652739555e-05	0.000781836377282962	0.000156367275456592	6.2546910182637e-05	9.38203652739555e-05	9.38203652739555e-05	0.000375281461095822	0.000156367275456592	0.000187640730547911	0.000187640730547911	0.000156367275456592	0.000187640730547911	0.000281461095821866	0.000218914185639229
k__Bacteria|p__Actinobacteriota|c__Coriobacteriia|o__Coriobacteriales|f__Eggerthellaceae|g__DNF00809|s__Coriobacteriaceae_bacterium_68-1-3	0	0.000125093820365274	9.38203652739555e-05	0.000156367275456592	3.12734550913185e-05	6.2546910182637e-05	3.12734550913185e-05	6.2546910182637e-05	6.2546910182637e-05	6.2546910182637e-05	0	3.12734550913185e-05	0	0	3.12734550913185e-05	6.2546910182637e-05	3.12734550913185e-05	0	3.12734550913185e-05	0
k__Bacteria|p__Firmicutes|c__Clostridia|o__Lachnospirales|f__Lachnospiraceae|g__Acetitomaculum|s__Firmicutes_bacterium_CAG_194_44_15	3.12734550913185e-05	0.000156367275456592	0.000281461095821866	0	0.000281461095821866	0.00062546910182637	0	0	9.38203652739555e-05	0.00131348511383538	0	0	0	0	0	0	0	0	0	0
k__Bacteria|p__Firmicutes|c__Bacilli|o__Lactobacillales|f__Lactobacillaceae|g__Lactobacillus|s__Lactobacillus_sp.	3.12734550913185e-05	3.12734550913185e-05	0	3.12734550913185e-05	0	0	0	0	0	0	0	0	0	0	0	0	3.12734550913185e-05	0	0	0
k__Bacteria|p__Firmicutes|c__Negativicutes|o__Veillonellales-Selenomonadales|f__Veillonellaceae|g__Veillonella|s__gut_metagenome	0.000312734550913185	3.12734550913185e-05	9.38203652739555e-05	0	0.000125093820365274	9.38203652739555e-05	6.2546910182637e-05	0.000281461095821866	0.000250187640730548	0.000125093820365274	0	0.000125093820365274	0	3.12734550913185e-05	3.12734550913185e-05	9.38203652739555e-05	0	0	0	0.000250187640730548
k__Bacteria|p__Firmicutes|c__Clostridia|o__Lachnospirales|f__Lachnospiraceae|g__Bacteroides_pectinophilus_group|s__Bacteroides_pectinophilus	6.2546910182637e-05	0	0.0101638729046785	0.00766199649737303	0.00600450337753315	0.0028771578684013	0.000281461095821866	9.38203652739555e-05	0.00440955716787591	0.000844383287465599	0.000437828371278459	0.000125093820365274	3.12734550913185e-05	0	0	0	0	0	0.00419064298223668	6.2546910182637e-05
k__Bacteria|p__Bacteroidota|c__Bacteroidia|o__Bacteroidales|f__Bacteroidaceae|g__Bacteroides|s__Bacteroides_fragilis_CL03T12C07	0	0	0	0	0.0011883912934701	0.000813109832374281	0.000312734550913185	0.000594195646735051	0	0.000218914185639229	3.12734550913185e-05	0.000562922191643733	3.12734550913185e-05	9.38203652739555e-05	0.000531648736552414	9.38203652739555e-05	6.2546910182637e-05	0.000250187640730548	0.00062546910182637	0.000469101826369777
k__Bacteria|p__Actinobacteriota|c__Actinobacteria|o__Bifidobacteriales|f__Bifidobacteriaceae|g__Bifidobacterium|s__metagenome	0.00412809607205404	0.00300225168876658	0.00259569677257943	0.00100075056292219	0.00131348511383538	0.00062546910182637	0.0136977733299975	0.0214535901926445	0.00281461095821867	0.00209532149111834	0.0208281210908181	0.0427820865649237	0.01826369777333	0.0219226920190142	0.00597322992244183	0.0189829872404303	0.0214535901926444	0.00910057543157368	0.00950713034776082	0.0150738053540155
k__Bacteria|p__Firmicutes|c__Clostridia|o__Oscillospirales|f__Oscillospiraceae|g__Papillibacter|s__Papillibacter_cinnamivorans_DSM_12816	6.2546910182637e-05	0.000125093820365274	9.38203652739555e-05	3.12734550913185e-05	0.000218914185639229	0.000156367275456592	0.000187640730547911	3.12734550913185e-05	0	3.12734550913185e-05	0.000125093820365274	0.000312734550913185	3.12734550913185e-05	3.12734550913185e-05	0.000125093820365274	3.12734550913185e-05	6.2546910182637e-05	0	0.000156367275456592	6.2546910182637e-05
k__Bacteria|p__Firmicutes|c__Clostridia|o__Oscillospirales|f__Oscillospiraceae|g__UCG-005|s__metagenome	0.000125093820365274	0.000156367275456592	0	9.38203652739555e-05	0.000125093820365274	6.2546910182637e-05	0.000187640730547911	0.000250187640730548	0	3.12734550913185e-05	0	0	0.000125093820365274	6.2546910182637e-05	0	0.000125093820365274	0	0	0.000187640730547911	6.2546910182637e-05
k__Bacteria|p__Firmicutes|c__Bacilli|o__Lactobacillales|f__Streptococcaceae|g__Lactococcus|s__Lactococcus_sp._ARa2	0	9.38203652739555e-05	9.38203652739555e-05	9.38203652739555e-05	0.000281461095821866	6.2546910182637e-05	3.12734550913185e-05	0.000125093820365274	6.2546910182637e-05	9.38203652739555e-05	6.2546910182637e-05	9.38203652739555e-05	6.2546910182637e-05	3.12734550913185e-05	0.000281461095821866	6.2546910182637e-05	3.12734550913185e-05	0	3.12734550913185e-05	0.000125093820365274
k__Bacteria|p__Firmicutes|c__Clostridia|o__Oscillospirales|f__Ruminococcaceae|g__Ruminococcus|s__Ruminococcus_flavefaciens	0	0	0	6.2546910182637e-05	3.12734550913185e-05	9.38203652739555e-05	0	0	0	0	0	0	0	0	0	0	0	0	0	0
k__Bacteria|p__Firmicutes|c__Clostridia|o__Oscillospirales|f__Oscillospiraceae|g__Oscillibacter|s__Oscillibacter_sp._1-3	0	6.2546910182637e-05	6.2546910182637e-05	0	0	0	3.12734550913185e-05	0	0	0	0	0	0	0	0	0	0	0	0	0
k__Bacteria|p__Bacteroidota|c__Bacteroidia|o__Bacteroidales|f__Bacteroidaceae|g__Bacteroides|s__Bacteroides_sp._TP-5	0.000688016012009007	0.000375281461095822	0.000125093820365274	6.2546910182637e-05	0.000375281461095822	0.000437828371278459	3.12734550913185e-05	0.000906930197648236	0.000187640730547911	0.000218914185639229	0.000562922191643733	9.38203652739555e-05	0.00062546910182637	0.000125093820365274	0.00100075056292219	6.2546910182637e-05	0.000187640730547911	0.000531648736552414	0.000531648736552414	0.00040655491618714
k__Bacteria|p__Firmicutes|c__Clostridia|o__Oscillospirales|f__Ruminococcaceae|g__Anaerotruncus|s__Clostridiales_bacterium_VE202-13	0	0	0	3.12734550913185e-05	0	0	0	0	3.12734550913185e-05	0	0	0	0	0	0	0	0	0	0	0
k__Bacteria|p__Bacteroidota|c__Bacteroidia|o__Bacteroidales|f__Tannerellaceae|g__Parabacteroides|s__Parabacteroides_goldsteinii_dnLKV18	0	0	0	0	0	0	0	0	0	0	0	0.000187640730547911	9.38203652739555e-05	3.12734550913185e-05	0	0	0	6.2546910182637e-05	0	3.12734550913185e-05
k__Bacteria|p__Firmicutes|c__Clostridia|o__Monoglobales|f__Monoglobaceae|g__Monoglobus|s__bacterium_enrichment_culture_clone_LDC-11	0	3.12734550913185e-05	0	0	0	0	0	0	3.12734550913185e-05	0	3.12734550913185e-05	0.000125093820365274	3.12734550913185e-05	3.12734550913185e-05	3.12734550913185e-05	3.12734550913185e-05	0	0	0	0
k__Bacteria|p__Firmicutes|c__Clostridia|o__Oscillospirales|f__Ruminococcaceae|g__Candidatus_Soleaferrea|s__Clostridium_sp._ATCC_29733	3.12734550913185e-05	3.12734550913185e-05	3.12734550913185e-05	6.2546910182637e-05	3.12734550913185e-05	3.12734550913185e-05	0.000281461095821866	0.000125093820365274	0	9.38203652739555e-05	3.12734550913185e-05	0	0	9.38203652739555e-05	0	0	9.38203652739555e-05	3.12734550913185e-05	0	6.2546910182637e-05
k__Bacteria|p__Firmicutes|c__Clostridia|o__Clostridiales|f__Clostridiaceae|g__Clostridium_sensu_stricto_1|s__Clostridium_sp._ND2	0	0	0	0	0	0	0	0	3.12734550913185e-05	6.2546910182637e-05	0	0	0	0	0	0	0	0	0	0
k__Bacteria|p__Bacteroidota|c__Bacteroidia|o__Bacteroidales|f__Tannerellaceae|g__Parabacteroides|s__Parabacteroides_sp.	0	0	0	0	0	0	0	0	0	0	0	0	0.000750562922191644	0.000218914185639229	0.00121966474856142	0.00134475856892669	0.000187640730547911	0.000781836377282962	0	0
k__Bacteria|p__Firmicutes|c__Clostridia|o__Oscillospirales|f__Ruminococcaceae|g__UBA1819|s__Ruminococcaceae_bacterium_cv2	0	0.000187640730547911	0.000218914185639229	0.000250187640730548	0.000187640730547911	0.000250187640730548	9.38203652739555e-05	3.12734550913185e-05	0.000156367275456592	0.000156367275456592	0.000125093820365274	9.38203652739555e-05	0.000218914185639229	0	3.12734550913185e-05	0.000125093820365274	3.12734550913185e-05	9.38203652739555e-05	0.000281461095821866	0.000156367275456592
k__Bacteria|p__Firmicutes|c__Bacilli|o__Lactobacillales|f__Aerococcaceae|g__Globicatella|s__Globicatella_sp._canine_oral_taxon_218	0	3.12734550913185e-05	0	9.38203652739555e-05	0	3.12734550913185e-05	0	3.12734550913185e-05	0	3.12734550913185e-05	0	0	0	0	0	0	0	0	0	0
k__Bacteria|p__Firmicutes|c__Clostridia|o__Lachnospirales|f__Lachnospiraceae|g__Marvinbryantia|s__metagenome	0.00741180885664248	0.00484738553915436	0.00293970477858394	0.00412809607205404	0.00109457092819615	0.000969477107830873	0.00243932949712284	0.00415936952714536	0.00256442331748811	0.00162621966474856	0.00256442331748812	0.00106329747310483	0.00140730547910933	0.00109457092819615	0.00193895421566175	0.00100075056292219	0.00516012009006755	0.00869402051538654	0.00100075056292219	0.000969477107830874
k__Bacteria|p__Actinobacteriota|c__Actinobacteria|o__Corynebacteriales|f__Corynebacteriaceae|g__Corynebacterium|s__Corynebacterium_glutamicum	0	0	0	0	0	0	0	0	0	0	3.12734550913185e-05	0.000125093820365274	0	0	3.12734550913185e-05	6.2546910182637e-05	0.000125093820365274	3.12734550913185e-05	0.000125093820365274	0.000312734550913185
k__Bacteria|p__Firmicutes|c__Bacilli|o__Lactobacillales|f__Streptococcaceae|g__Streptococcus|s__Streptococcus_acidominimus	0	0	9.38203652739555e-05	0	3.12734550913185e-05	0	0	0	3.12734550913185e-05	0	0	3.12734550913185e-05	0	0	0	0	0	0	0	0
k__Bacteria|p__Firmicutes|c__Clostridia|o__Lachnospirales|f__Lachnospiraceae|g__Eubacterium_fissicatena_group|s__Eubacterium_sp._SB2	0	0	0	0	0	0	0	0	0	0	0	0	0	0	0	0	0	0	3.12734550913185e-05	3.12734550913185e-05
k__Bacteria|p__Bacteroidota|c__Bacteroidia|o__Bacteroidales|f__Bacteroidaceae|g__Bacteroides|s__Bacteroides_uniformis_dnLKV2	0	3.12734550913185e-05	3.12734550913185e-05	9.38203652739555e-05	3.12734550913185e-05	0.000281461095821866	3.12734550913185e-05	3.12734550913185e-05	0	0	0.000125093820365274	6.2546910182637e-05	9.38203652739555e-05	0.000156367275456592	0.000156367275456592	0.000125093820365274	0.000187640730547911	9.38203652739555e-05	0.000156367275456592	6.2546910182637e-05
k__Bacteria|p__Firmicutes|c__Clostridia|o__Oscillospirales|f__Ruminococcaceae|g__Anaerofilum|s__metagenome	3.12734550913185e-05	0	0	0	0	0	0	0	0	3.12734550913185e-05	6.2546910182637e-05	0	0	0	6.2546910182637e-05	3.12734550913185e-05	0	0	0	0
k__Bacteria|p__Firmicutes|c__Clostridia|o__Lachnospirales|f__Lachnospiraceae|g__Eubacterium_oxidoreducens_group|s__Eubacterium_oxidoreducens	9.38203652739555e-05	0.000156367275456592	0.000312734550913185	0.000531648736552414	0.000437828371278459	0.000531648736552414	0.000187640730547911	6.2546910182637e-05	0.000187640730547911	0.000344008006004503	3.12734550913185e-05	6.2546910182637e-05	3.12734550913185e-05	9.38203652739555e-05	0	0	0	0	0.000218914185639229	0.000218914185639229
k__Bacteria|p__Firmicutes|c__Bacilli|o__Lactobacillales|f__Streptococcaceae|g__Streptococcus|s__Streptococcus_salivarius	0	0	0	3.12734550913185e-05	0	0	0	3.12734550913185e-05	0	0	3.12734550913185e-05	3.12734550913185e-05	0	0	0.000281461095821866	3.12734550913185e-05	0	0	0	0
k__Bacteria|p__Firmicutes|c__Bacilli|o__Erysipelotrichales|f__Erysipelatoclostridiaceae|g__Erysipelatoclostridium|s__Clostridiaceae_bacterium_GM1	9.38203652739555e-05	6.2546910182637e-05	3.12734550913185e-05	6.2546910182637e-05	6.2546910182637e-05	0.000156367275456592	3.12734550913185e-05	0.000187640730547911	3.12734550913185e-05	6.2546910182637e-05	3.12734550913185e-05	0	0	0	0	3.12734550913185e-05	3.12734550913185e-05	0	0	3.12734550913185e-05
k__Bacteria|p__Bacteroidota|c__Bacteroidia|o__Bacteroidales|f__Rikenellaceae|g__Alistipes|s__Alistipes_senegalensis_JC50	0	0	0	0	0	0	0	0	0	0	0	0	0	0	0	0	3.12734550913185e-05	9.38203652739555e-05	0.000688016012009007	0.000344008006004503
k__Bacteria|p__Firmicutes|c__Bacilli|o__Lactobacillales|f__Lactobacillaceae|g__Lactobacillus|s__Lactobacillus_johnsonii_ATCC_33200	0.102483112334251	0.122591943957968	0.112021516137103	0.102451838879159	0.0200150112584438	0.0135726795096322	0.0320552914686014	0.0718038528896672	0.0771516137102827	0.0286777583187391	0.0237990993244934	0.0363084813610208	0.0299286965223918	0.00359644733550163	0.0356204653490118	0.0370590442832124	0.0077870903177383	0.00347135351513635	0.00925694270703027	0.0166374781085814
k__Bacteria|p__Firmicutes|c__Clostridia|o__Oscillospirales|f__Ruminococcaceae|g__Ruminococcus|s__Ruminococcus_bromii	0.000218914185639229	6.2546910182637e-05	0.00331498623967976	0.00591068301225919	0.000969477107830873	0.000719289467100325	0.000688016012009007	0.00109457092819615	0.000218914185639229	0.000156367275456592	0.000500375281461096	0.0011883912934701	0	0.000312734550913185	0	0.000125093820365274	0.000218914185639229	0.000500375281461096	0	0
k__Bacteria|p__Firmicutes|c__Bacilli|o__Lactobacillales|f__Enterococcaceae|g__Enterococcus|s__Enterococcus_asini_ATCC_700915	9.38203652739555e-05	0.000218914185639229	0	3.12734550913185e-05	3.12734550913185e-05	9.38203652739555e-05	0	3.12734550913185e-05	9.38203652739555e-05	9.38203652739555e-05	6.2546910182637e-05	6.2546910182637e-05	6.2546910182637e-05	0.000312734550913185	0.000156367275456592	0.000250187640730548	0.000156367275456592	0	0.000156367275456592	9.38203652739555e-05
k__Bacteria|p__Firmicutes|c__Clostridia|o__Oscillospirales|f__Oscillospiraceae|g__NK4A214_group|s__Lachnospiraceae_bacterium_19gly4	0	9.38203652739555e-05	0	3.12734550913185e-05	0	3.12734550913185e-05	0.000187640730547911	3.12734550913185e-05	3.12734550913185e-05	9.38203652739555e-05	0	6.2546910182637e-05	6.2546910182637e-05	0	6.2546910182637e-05	0.000125093820365274	0	0	0	0
k__Bacteria|p__Proteobacteria|c__Gammaproteobacteria|o__Enterobacterales|f__Enterobacteriaceae|g__Klebsiella|s__Klebsiella_oxytoca_10-5248	0	0	0	0	0	0	0	0	6.2546910182637e-05	0	0	6.2546910182637e-05	0	0	6.2546910182637e-05	3.12734550913185e-05	0	0	0	6.2546910182637e-05
k__Bacteria|p__Firmicutes|c__Clostridia|o__Oscillospirales|f__Oscillospiraceae|g__NK4A214_group|s__metagenome	3.12734550913185e-05	3.12734550913185e-05	3.12734550913185e-05	0	9.38203652739555e-05	0.000156367275456592	0.000218914185639229	0	0	0	0.00334625969477108	0.000281461095821866	0.000250187640730548	0.000969477107830873	6.2546910182637e-05	0	0.000156367275456592	0	0.00175131348511384	0.000594195646735051
k__Bacteria|p__Firmicutes|c__Clostridia|o__Monoglobales|f__Monoglobaceae|g__Monoglobus|s__gut_metagenome	0.000531648736552414	0.000250187640730547	0.000469101826369777	0.00197022767075306	0.000875656742556918	0.00156367275456593	0.000688016012009007	0.00112584438328747	0.00272079059294471	0.00309607205404053	0.00137603202401802	0.000156367275456592	3.12734550913185e-05	0	0.000469101826369777	0.00062546910182637	3.12734550913185e-05	0.000500375281461095	0.000156367275456593	9.38203652739555e-05
k__Bacteria|p__Actinobacteriota|c__Coriobacteriia|o__Coriobacteriales|f__Eggerthellaceae|g__Adlercreutzia|s__Adlercreutzia_equolifaciens	0.000719289467100325	0.00100075056292219	0.00175131348511384	0.00159494620965724	0.00165749311983988	0.00112584438328747	0.00137603202401801	0.000813109832374281	0.00206404803602702	0.00309607205404053	0.000469101826369777	0.000813109832374281	0.000469101826369777	0.00121966474856142	0.000562922191643733	0.00187640730547911	0.000781836377282962	0.000781836377282962	0.000781836377282962	0.000781836377282962
