# Supplementary material for: Characteristics of Serum Metabolites and Gut Microbiota in Diabetic Kidney Disease
Source: Front Pharmacol. 2022 Apr 14;13:872988. doi: 10.3389/fphar.2022.872988 (PMC9084235; doi:10.3389/fphar.2022.872988)
Supplement: Supplementary file 9 [file DataSheet10.ZIP]

Archive with 45 entries (45 files):
- Fig 1D-masson-DKD-14/14-1.jpeg
- Fig 1D-masson-DKD-14/14-10.jpeg
- Fig 1D-masson-DKD-14/14-2.jpeg
- Fig 1D-masson-DKD-14/14-3.jpeg
- Fig 1D-masson-DKD-14/14-4.jpeg
- Fig 1D-masson-DKD-14/14-5.jpeg
- Fig 1D-masson-DKD-14/14-6.jpeg
- Fig 1D-masson-DKD-14/14-7.jpeg
- Fig 1D-masson-DKD-14/14-8.jpeg
- Fig 1D-masson-DKD-14/14-9.jpeg
- Fig 1D-masson-DKD-15/15-1.jpeg
- Fig 1D-masson-DKD-15/15-10.jpeg
- Fig 1D-masson-DKD-15/15-2.jpeg
- Fig 1D-masson-DKD-15/15-3.jpeg
- Fig 1D-masson-DKD-15/15-4.jpeg
- Fig 1D-masson-DKD-15/15-5.jpeg
- Fig 1D-masson-DKD-15/15-6.jpeg
- Fig 1D-masson-DKD-15/15-7.jpeg
- Fig 1D-masson-DKD-15/15-8.jpeg
- Fig 1D-masson-DKD-15/15-9.jpeg
- Fig 1D-masson-DKD-17/17-1.jpeg
- Fig 1D-masson-DKD-17/17-10.jpeg
- Fig 1D-masson-DKD-17/17-10-1.png
- Fig 1D-masson-DKD-17/17-2.jpeg
- Fig 1D-masson-DKD-17/17-3.jpeg
- Fig 1D-masson-DKD-17/17-4.jpeg
- Fig 1D-masson-DKD-17/17-5.jpeg
- Fig 1D-masson-DKD-17/17-6.jpeg
- Fig 1D-masson-DKD-17/17-7.jpeg
- Fig 1D-masson-DKD-17/17-8.jpeg
- Fig 1D-masson-DKD-17/17-9.jpeg
- Fig 1D-masson-DKD-18(1)/18-1.jpeg
- Fig 1D-masson-DKD-18(1)/18-2.jpeg
- Fig 1D-masson-sham-10/10-1.jpeg
- Fig 1D-masson-sham-10/10-10.jpeg
- Fig 1D-masson-sham-10/10-2.jpeg
- Fig 1D-masson-sham-10/10-3.jpeg
- Fig 1D-masson-sham-10/10-4.jpeg
- Fig 1D-masson-sham-10/10-5.jpeg
- Fig 1D-masson-sham-10/10-6.jpeg
- Fig 1D-masson-sham-10/10-7.jpeg
- Fig 1D-masson-sham-10/10-8.jpeg
- Fig 1D-masson-sham-10/10-9.jpeg
- Fig 1D-masson-sham-9(2)/9-10.jpeg
- Fig 1D-masson-sham-9(2)/9-9.jpeg
