# Supplementary material for: Characteristics of Serum Metabolites and Gut Microbiota in Diabetic Kidney Disease
Source: Front Pharmacol. 2022 Apr 14;13:872988. doi: 10.3389/fphar.2022.872988 (PMC9084235; doi:10.3389/fphar.2022.872988)
Supplement: Supplementary file 10 [file DataSheet6.ZIP]

Archive with 54 entries (54 files):
- Fid 1D-HE-TSF-63(2)/63-10.jpeg
- Fid 1D-HE-TSF-63(2)/63-9.jpeg
- Fig 1D-HE-TSF-65/65-1.jpeg
- Fig 1D-HE-TSF-65/65-10.jpeg
- Fig 1D-HE-TSF-65/65-2.jpeg
- Fig 1D-HE-TSF-65/65-3.jpeg
- Fig 1D-HE-TSF-65/65-4.jpeg
- Fig 1D-HE-TSF-65/65-5.jpeg
- Fig 1D-HE-TSF-65/65-6.jpeg
- Fig 1D-HE-TSF-65/65-7.jpeg
- Fig 1D-HE-TSF-65/65-8.jpeg
- Fig 1D-HE-TSF-65/65-9.jpeg
- Fig 1D-masson-sham-1/1-1.jpeg
- Fig 1D-masson-sham-1/1-10.jpeg
- Fig 1D-masson-sham-1/1-2.jpeg
- Fig 1D-masson-sham-1/1-3.jpeg
- Fig 1D-masson-sham-1/1-4.jpeg
- Fig 1D-masson-sham-1/1-5.jpeg
- Fig 1D-masson-sham-1/1-6.jpeg
- Fig 1D-masson-sham-1/1-7.jpeg
- Fig 1D-masson-sham-1/1-8.jpeg
- Fig 1D-masson-sham-1/1-9.jpeg
- Fig 1D-masson-sham-2/2-1.jpeg
- Fig 1D-masson-sham-2/2-10.jpeg
- Fig 1D-masson-sham-2/2-2.jpeg
- Fig 1D-masson-sham-2/2-3.jpeg
- Fig 1D-masson-sham-2/2-4.jpeg
- Fig 1D-masson-sham-2/2-5.jpeg
- Fig 1D-masson-sham-2/2-6.jpeg
- Fig 1D-masson-sham-2/2-6-1.png
- Fig 1D-masson-sham-2/2-7.jpeg
- Fig 1D-masson-sham-2/2-8.jpeg
- Fig 1D-masson-sham-2/2-9.jpeg
- Fig 1D-masson-sham-3/3-1.jpeg
- Fig 1D-masson-sham-3/3-10.jpeg
- Fig 1D-masson-sham-3/3-2.jpeg
- Fig 1D-masson-sham-3/3-3.jpeg
- Fig 1D-masson-sham-3/3-4.jpeg
- Fig 1D-masson-sham-3/3-5.jpeg
- Fig 1D-masson-sham-3/3-6.jpeg
- Fig 1D-masson-sham-3/3-7.jpeg
- Fig 1D-masson-sham-3/3-8.jpeg
- Fig 1D-masson-sham-3/3-9.jpeg
- Fig 1D-masson-sham-4/4-1.jpeg
- Fig 1D-masson-sham-4/4-10.jpeg
- Fig 1D-masson-sham-4/4-2.jpeg
- Fig 1D-masson-sham-4/4-3.jpeg
- Fig 1D-masson-sham-4/4-4.jpeg
- Fig 1D-masson-sham-4/4-5.jpeg
- Fig 1D-masson-sham-4/4-6.jpeg
- Fig 1D-masson-sham-4/4-7.jpeg
- Fig 1D-masson-sham-4/4-8.jpeg
- Fig 1D-masson-sham-4/4-9.jpeg
- Fig 1D-masson-sham-5(1)/5-1.jpeg
