# Supplementary material for: Characteristics of Serum Metabolites and Gut Microbiota in Diabetic Kidney Disease
Source: Front Pharmacol. 2022 Apr 14;13:872988. doi: 10.3389/fphar.2022.872988 (PMC9084235; doi:10.3389/fphar.2022.872988)
Supplement: Supplementary file 12 [file DataSheet2.ZIP]

Archive with 58 entries (58 files):
- Fig 1D-HE-DKD-15(2)/15-10.jpeg
- Fig 1D-HE-DKD-15(2)/15-5.jpeg
- Fig 1D-HE-DKD-15(2)/15-6.jpeg
- Fig 1D-HE-DKD-15(2)/15-7.jpeg
- Fig 1D-HE-DKD-15(2)/15-8.jpeg
- Fig 1D-HE-DKD-15(2)/15-9.jpeg
- Fig 1D-HE-DKD-17/17 (1).jpeg
- Fig 1D-HE-DKD-17/17 (10).jpeg
- Fig 1D-HE-DKD-17/17 (2).jpeg
- Fig 1D-HE-DKD-17/17 (3).jpeg
- Fig 1D-HE-DKD-17/17 (4).jpeg
- Fig 1D-HE-DKD-17/17 (5).jpeg
- Fig 1D-HE-DKD-17/17 (6).jpeg
- Fig 1D-HE-DKD-17/17 (7).jpeg
- Fig 1D-HE-DKD-17/17 (8).jpeg
- Fig 1D-HE-DKD-17/17 (9).jpeg
- Fig 1D-HE-DKD-18/18-1.jpeg
- Fig 1D-HE-DKD-18/18-10.jpeg
- Fig 1D-HE-DKD-18/18-2.jpeg
- Fig 1D-HE-DKD-18/18-3.jpeg
- Fig 1D-HE-DKD-18/18-4.jpeg
- Fig 1D-HE-DKD-18/18-5.jpeg
- Fig 1D-HE-DKD-18/18-6.jpeg
- Fig 1D-HE-DKD-18/18-7.jpeg
- Fig 1D-HE-DKD-18/18-8.jpeg
- Fig 1D-HE-DKD-18/18-9.jpeg
- Fig 1D-HE-DKD-20/20-1.jpeg
- Fig 1D-HE-DKD-20/20-10.jpeg
- Fig 1D-HE-DKD-20/20-2.jpeg
- Fig 1D-HE-DKD-20/20-3.jpeg
- Fig 1D-HE-DKD-20/20-4.jpeg
- Fig 1D-HE-DKD-20/20-5.jpeg
- Fig 1D-HE-DKD-20/20-6.jpeg
- Fig 1D-HE-DKD-20/20-7.jpeg
- Fig 1D-HE-DKD-20/20-8.jpeg
- Fig 1D-HE-DKD-20/20-9.jpeg
- Fig 1D-HE-DKD-21/21-1.jpeg
- Fig 1D-HE-DKD-21/21-10.jpeg
- Fig 1D-HE-DKD-21/21-2.jpeg
- Fig 1D-HE-DKD-21/21-3.jpeg
- Fig 1D-HE-DKD-21/21-4.jpeg
- Fig 1D-HE-DKD-21/21-5.jpeg
- Fig 1D-HE-DKD-21/21-6.jpeg
- Fig 1D-HE-DKD-21/21-7.jpeg
- Fig 1D-HE-DKD-21/21-8.jpeg
- Fig 1D-HE-DKD-21/21-9.jpeg
- Fig 1D-HE-DKD-22/22-1.jpeg
- Fig 1D-HE-DKD-22/22-10.jpeg
- Fig 1D-HE-DKD-22/22-2.jpeg
- Fig 1D-HE-DKD-22/22-3.jpeg
- Fig 1D-HE-DKD-22/22-4.jpeg
- Fig 1D-HE-DKD-22/22-5.jpeg
- Fig 1D-HE-DKD-22/22-6.jpeg
- Fig 1D-HE-DKD-22/22-7.jpeg
- Fig 1D-HE-DKD-22/22-8.jpeg
- Fig 1D-HE-DKD-22/22-9.jpeg
- Fig 1D-HE-DKD-23(1)/23-1.jpeg
- Fig 1D-HE-DKD-23(1)/23-2.jpeg
