# Supplementary material for: Characteristics of Serum Metabolites and Gut Microbiota in Diabetic Kidney Disease
Source: Front Pharmacol. 2022 Apr 14;13:872988. doi: 10.3389/fphar.2022.872988 (PMC9084235; doi:10.3389/fphar.2022.872988)
Supplement: Supplementary file 13 [file DataSheet15.ZIP]

Archive with 140 entries (140 files):
- Fig 1D-PAS-TSF-58/58-1.jpeg
- Fig 1D-PAS-TSF-58/58-10.jpeg
- Fig 1D-PAS-TSF-58/58-11.jpeg
- Fig 1D-PAS-TSF-58/58-12.jpeg
- Fig 1D-PAS-TSF-58/58-13.jpeg
- Fig 1D-PAS-TSF-58/58-14.jpeg
- Fig 1D-PAS-TSF-58/58-15.jpeg
- Fig 1D-PAS-TSF-58/58-16.jpeg
- Fig 1D-PAS-TSF-58/58-17.jpeg
- Fig 1D-PAS-TSF-58/58-18.jpeg
- Fig 1D-PAS-TSF-58/58-19.jpeg
- Fig 1D-PAS-TSF-58/58-2.jpeg
- Fig 1D-PAS-TSF-58/58-20.jpeg
- Fig 1D-PAS-TSF-58/58-3.jpeg
- Fig 1D-PAS-TSF-58/58-4.jpeg
- Fig 1D-PAS-TSF-58/58-5.jpeg
- Fig 1D-PAS-TSF-58/58-6.jpeg
- Fig 1D-PAS-TSF-58/58-7.jpeg
- Fig 1D-PAS-TSF-58/58-8.jpeg
- Fig 1D-PAS-TSF-58/58-9.jpeg
- Fig 1D-PAS-TSF-59/59-1.jpeg
- Fig 1D-PAS-TSF-59/59-10.jpeg
- Fig 1D-PAS-TSF-59/59-11.jpeg
- Fig 1D-PAS-TSF-59/59-12.jpeg
- Fig 1D-PAS-TSF-59/59-13.jpeg
- Fig 1D-PAS-TSF-59/59-14.jpeg
- Fig 1D-PAS-TSF-59/59-15.jpeg
- Fig 1D-PAS-TSF-59/59-16.jpeg
- Fig 1D-PAS-TSF-59/59-17.jpeg
- Fig 1D-PAS-TSF-59/59-18.jpeg
- Fig 1D-PAS-TSF-59/59-19.jpeg
- Fig 1D-PAS-TSF-59/59-2.jpeg
- Fig 1D-PAS-TSF-59/59-20.jpeg
- Fig 1D-PAS-TSF-59/59-3.jpeg
- Fig 1D-PAS-TSF-59/59-4.jpeg
- Fig 1D-PAS-TSF-59/59-5.jpeg
- Fig 1D-PAS-TSF-59/59-6.jpeg
- Fig 1D-PAS-TSF-59/59-7.jpeg
- Fig 1D-PAS-TSF-59/59-8.jpeg
- Fig 1D-PAS-TSF-59/59-9.jpeg
- Fig 1D-PAS-TSF-60/60-1.jpeg
- Fig 1D-PAS-TSF-60/60-10.jpeg
- Fig 1D-PAS-TSF-60/60-11.jpeg
- Fig 1D-PAS-TSF-60/60-12.jpeg
- Fig 1D-PAS-TSF-60/60-13.jpeg
- Fig 1D-PAS-TSF-60/60-14.jpeg
- Fig 1D-PAS-TSF-60/60-15.jpeg
- Fig 1D-PAS-TSF-60/60-16.jpeg
- Fig 1D-PAS-TSF-60/60-17.jpeg
- Fig 1D-PAS-TSF-60/60-18.jpeg
- Fig 1D-PAS-TSF-60/60-19.jpeg
- Fig 1D-PAS-TSF-60/60-2.jpeg
- Fig 1D-PAS-TSF-60/60-20.jpeg
- Fig 1D-PAS-TSF-60/60-3.jpeg
- Fig 1D-PAS-TSF-60/60-4.jpeg
- Fig 1D-PAS-TSF-60/60-5.jpeg
- Fig 1D-PAS-TSF-60/60-6.jpeg
- Fig 1D-PAS-TSF-60/60-7.jpeg
- Fig 1D-PAS-TSF-60/60-8.jpeg
- Fig 1D-PAS-TSF-60/60-9.jpeg
- Fig 1D-PAS-TSF-61/61-1.jpeg
- Fig 1D-PAS-TSF-61/61-10.jpeg
- Fig 1D-PAS-TSF-61/61-11.jpeg
- Fig 1D-PAS-TSF-61/61-12.jpeg
- Fig 1D-PAS-TSF-61/61-13.jpeg
- Fig 1D-PAS-TSF-61/61-14.jpeg
- Fig 1D-PAS-TSF-61/61-15.jpeg
- Fig 1D-PAS-TSF-61/61-16.jpeg
- Fig 1D-PAS-TSF-61/61-17.jpeg
- Fig 1D-PAS-TSF-61/61-18.jpeg
- Fig 1D-PAS-TSF-61/61-19.jpeg
- Fig 1D-PAS-TSF-61/61-2.jpeg
- Fig 1D-PAS-TSF-61/61-20.jpeg
- Fig 1D-PAS-TSF-61/61-3.jpeg
- Fig 1D-PAS-TSF-61/61-4.jpeg
- Fig 1D-PAS-TSF-61/61-5.jpeg
- Fig 1D-PAS-TSF-61/61-6.jpeg
- Fig 1D-PAS-TSF-61/61-7.jpeg
- Fig 1D-PAS-TSF-61/61-8.jpeg
- Fig 1D-PAS-TSF-61/61-9.jpeg
- Fig 1D-PAS-TSF-62/62-1.jpeg
- Fig 1D-PAS-TSF-62/62-10.jpeg
- Fig 1D-PAS-TSF-62/62-11.jpeg
- Fig 1D-PAS-TSF-62/62-12.jpeg
- Fig 1D-PAS-TSF-62/62-13.jpeg
- Fig 1D-PAS-TSF-62/62-14.jpeg
- Fig 1D-PAS-TSF-62/62-15.jpeg
- Fig 1D-PAS-TSF-62/62-16.jpeg
- Fig 1D-PAS-TSF-62/62-17.jpeg
- Fig 1D-PAS-TSF-62/62-18.jpeg
- Fig 1D-PAS-TSF-62/62-19.jpeg
- Fig 1D-PAS-TSF-62/62-2.jpeg
- Fig 1D-PAS-TSF-62/62-20.jpeg
- Fig 1D-PAS-TSF-62/62-3.jpeg
- Fig 1D-PAS-TSF-62/62-4.jpeg
- Fig 1D-PAS-TSF-62/62-5.jpeg
- Fig 1D-PAS-TSF-62/62-6.jpeg
- Fig 1D-PAS-TSF-62/62-7.jpeg
- Fig 1D-PAS-TSF-62/62-8.jpeg
- Fig 1D-PAS-TSF-62/62-9.jpeg
- Fig 1D-PAS-TSF-63/63-1.jpeg
- Fig 1D-PAS-TSF-63/63-10.jpeg
- Fig 1D-PAS-TSF-63/63-11.jpeg
- Fig 1D-PAS-TSF-63/63-12.jpeg
- Fig 1D-PAS-TSF-63/63-13.jpeg
- Fig 1D-PAS-TSF-63/63-14.jpeg
- Fig 1D-PAS-TSF-63/63-15.jpeg
- Fig 1D-PAS-TSF-63/63-16.jpeg
- Fig 1D-PAS-TSF-63/63-17.jpeg
- Fig 1D-PAS-TSF-63/63-18.jpeg
- Fig 1D-PAS-TSF-63/63-19.jpeg
- Fig 1D-PAS-TSF-63/63-2.jpeg
- Fig 1D-PAS-TSF-63/63-20.jpeg
- Fig 1D-PAS-TSF-63/63-3.jpeg
- Fig 1D-PAS-TSF-63/63-4.jpeg
- Fig 1D-PAS-TSF-63/63-5.jpeg
- Fig 1D-PAS-TSF-63/63-6.jpeg
- Fig 1D-PAS-TSF-63/63-7.jpeg
- Fig 1D-PAS-TSF-63/63-8.jpeg
- Fig 1D-PAS-TSF-63/63-9.jpeg
- Fig 1D-PAS-TSF-65/65-1.jpeg
- Fig 1D-PAS-TSF-65/65-10.jpeg
- Fig 1D-PAS-TSF-65/65-11.jpeg
- Fig 1D-PAS-TSF-65/65-12.jpeg
- Fig 1D-PAS-TSF-65/65-13.jpeg
- Fig 1D-PAS-TSF-65/65-14.jpeg
- Fig 1D-PAS-TSF-65/65-15.jpeg
- Fig 1D-PAS-TSF-65/65-16.jpeg
- Fig 1D-PAS-TSF-65/65-17.jpeg
- Fig 1D-PAS-TSF-65/65-18.jpeg
- Fig 1D-PAS-TSF-65/65-19.jpeg
- Fig 1D-PAS-TSF-65/65-2.jpeg
- Fig 1D-PAS-TSF-65/65-20.jpeg
- Fig 1D-PAS-TSF-65/65-3.jpeg
- Fig 1D-PAS-TSF-65/65-4.jpeg
- Fig 1D-PAS-TSF-65/65-5.jpeg
- Fig 1D-PAS-TSF-65/65-6.jpeg
- Fig 1D-PAS-TSF-65/65-7.jpeg
- Fig 1D-PAS-TSF-65/65-8.jpeg
- Fig 1D-PAS-TSF-65/65-9.jpeg
