# Supplementary material for: Characteristics of Serum Metabolites and Gut Microbiota in Diabetic Kidney Disease
Source: Front Pharmacol. 2022 Apr 14;13:872988. doi: 10.3389/fphar.2022.872988 (PMC9084235; doi:10.3389/fphar.2022.872988)
Supplement: Supplementary file 15 [file DataSheet7.ZIP]

Archive with 48 entries (48 files):
- Fig 1D-masson-DKD-18(2)/18-10.jpeg
- Fig 1D-masson-DKD-18(2)/18-3.jpeg
- Fig 1D-masson-DKD-18(2)/18-4.jpeg
- Fig 1D-masson-DKD-18(2)/18-5.jpeg
- Fig 1D-masson-DKD-18(2)/18-6.jpeg
- Fig 1D-masson-DKD-18(2)/18-7.jpeg
- Fig 1D-masson-DKD-18(2)/18-8.jpeg
- Fig 1D-masson-DKD-18(2)/18-9.jpeg
- Fig 1D-masson-DKD-20/20-1.jpeg
- Fig 1D-masson-DKD-20/20-10.jpeg
- Fig 1D-masson-DKD-20/20-2.jpeg
- Fig 1D-masson-DKD-20/20-3.jpeg
- Fig 1D-masson-DKD-20/20-4.jpeg
- Fig 1D-masson-DKD-20/20-5.jpeg
- Fig 1D-masson-DKD-20/20-6.jpeg
- Fig 1D-masson-DKD-20/20-7.jpeg
- Fig 1D-masson-DKD-20/20-8.jpeg
- Fig 1D-masson-DKD-20/20-9.jpeg
- Fig 1D-masson-DKD-21/21-1.jpeg
- Fig 1D-masson-DKD-21/21-10.jpeg
- Fig 1D-masson-DKD-21/21-2.jpeg
- Fig 1D-masson-DKD-21/21-3.jpeg
- Fig 1D-masson-DKD-21/21-4.jpeg
- Fig 1D-masson-DKD-21/21-5.jpeg
- Fig 1D-masson-DKD-21/21-6.jpeg
- Fig 1D-masson-DKD-21/21-7.jpeg
- Fig 1D-masson-DKD-21/21-8.jpeg
- Fig 1D-masson-DKD-21/21-9.jpeg
- Fig 1D-masson-DKD-22/22-1.jpeg
- Fig 1D-masson-DKD-22/22-10.jpeg
- Fig 1D-masson-DKD-22/22-2.jpeg
- Fig 1D-masson-DKD-22/22-3.jpeg
- Fig 1D-masson-DKD-22/22-4.jpeg
- Fig 1D-masson-DKD-22/22-5.jpeg
- Fig 1D-masson-DKD-22/22-6.jpeg
- Fig 1D-masson-DKD-22/22-7.jpeg
- Fig 1D-masson-DKD-22/22-8.jpeg
- Fig 1D-masson-DKD-22/22-9.jpeg
- Fig 1D-masson-DKD-23/23-1.jpeg
- Fig 1D-masson-DKD-23/23-10.jpeg
- Fig 1D-masson-DKD-23/23-2.jpeg
- Fig 1D-masson-DKD-23/23-3.jpeg
- Fig 1D-masson-DKD-23/23-4.jpeg
- Fig 1D-masson-DKD-23/23-5.jpeg
- Fig 1D-masson-DKD-23/23-6.jpeg
- Fig 1D-masson-DKD-23/23-7.jpeg
- Fig 1D-masson-DKD-23/23-8.jpeg
- Fig 1D-masson-DKD-23/23-9.jpeg
